# Supplementary material for: (E)-2-[(4-Chloro­phen­yl)imino­meth­yl]-4-(trifluoro­meth­oxy)phenol
Source: Acta Crystallogr Sect E Struct Rep Online. 2009 Oct 10;65(Pt 11):o2704. doi: 10.1107/S1600536809040690 (PMC2971205; doi:10.1107/S1600536809040690)
Supplement: Supplementary file 1 [file e-65-o2704-sup1.cif]

##############################################################################
###                                                                        ###
###        Electronic paper (Acta Crystallographica Section E)             ###
###                                                                        ###
##############################################################################
#                                                                            #
# This CIF contains the data in a paper accepted for publication in Acta     #
# Crystallographica Section E. It conforms to the requirements of Notes      #
# for Authors for Section E, and has been peer reviewed under the auspices   #
# of the IUCr Commission on Journals.                                        #
#                                                                            #
# Full details of the Crystallographic Information File format               #
# are given in the paper "The Crystallographic Information File (CIF):       #
# a New Standard Archive File for Crystallography" by S. R. Hall, F. H.      #
# Allen and I. D. Brown [Acta Cryst. (1991), A47, 655-685].                  #
#                                                                            #
# The current version of the core CIF dictionary is obtainable from          #
# ftp://ftp.iucr.org/pub/cif_core.dic. The current version number is 2.4.    #
#                                                                            #
# Software is freely available for graphical display of the structure(s) in  #
# this CIF.  For information consult the CIF home page http://www.iucr.org/  #
# cif/home.html                                                              #
#                                                                            #
# This file may be used for bona fide research purposes within the           #
# scientific community so long as proper attribution is given to the journal # 
# article from which it was obtained.                                        #
#                                                                            #
##############################################################################
                                             
data_I
_audit_creation_method     SHELXL-97
_chemical_name_systematic
;
(<i>E</i>)-2-[(4-Chlorophenyl)iminomethyl]-4-(trifluoromethoxy)phenol
;
_chemical_name_common     ?
_chemical_formula_moiety     'C14 H9 Cl F3 N O2'
_chemical_formula_sum     'C14 H9 Cl F3 N O2'
_chemical_formula_iupac     'C14 H9 Cl F3 N O2'
_chemical_formula_weight     315.67
_chemical_melting_point     ?
_symmetry_cell_setting     Monoclinic
_symmetry_space_group_name_H-M     'P 21/c'
_symmetry_space_group_name_Hall     '-P 2ybc'
loop_
    _symmetry_equiv_pos_as_xyz
    'x, y, z'
    '-x, y+1/2, -z+1/2'
    '-x, -y, -z'
    'x, -y-1/2, z-1/2'
_cell_length_a     29.612(5)
_cell_length_b     7.195(5)
_cell_length_c     6.375(5)
_cell_angle_alpha     90.000(5)
_cell_angle_beta     96.012(5)
_cell_angle_gamma     90.000(5)
_cell_volume     1350.8(14)
_cell_formula_units_Z     4
_cell_measurement_reflns_used     13303
_cell_measurement_theta_min     2.07
_cell_measurement_theta_max     26.72
_cell_measurement_temperature     296(2)
_exptl_crystal_description     Plate
_exptl_crystal_colour     'light brown'
_exptl_crystal_size_max     0.720
_exptl_crystal_size_mid     0.437
_exptl_crystal_size_min     0.100
_exptl_crystal_density_diffrn     1.552
_exptl_crystal_density_meas     ?
_exptl_crystal_density_method     'not measured'
_exptl_crystal_F_000     640
_exptl_absorpt_coefficient_mu     0.321
_exptl_absorpt_correction_type     integration
_exptl_absorpt_process_details     '(X-RED32; Stoe & Cie, 2002)'
_exptl_absorpt_correction_T_min     0.8442
_exptl_absorpt_correction_T_max     0.9655
_exptl_special_details
;
;
_diffrn_ambient_temperature     296(2)
_diffrn_radiation_type     MoK\a
_diffrn_radiation_wavelength     0.71069
_diffrn_radiation_source     'fine-focus sealed tube'
_diffrn_radiation_monochromator     graphite
_diffrn_measurement_device_type     'Stoe IPDS-II'
_diffrn_measurement_method     \w
_diffrn_detector_area_resol_mean     6.67
_diffrn_reflns_number     11226
_diffrn_reflns_av_R_equivalents     0.0594
_diffrn_reflns_av_sigmaI/netI     0.0388
_diffrn_reflns_theta_min     2.77
_diffrn_reflns_theta_max     26.00
_diffrn_reflns_theta_full     26.00
_diffrn_measured_fraction_theta_max     0.977
_diffrn_measured_fraction_theta_full     0.977
_diffrn_reflns_limit_h_min     -36
_diffrn_reflns_limit_h_max     32
_diffrn_reflns_limit_k_min     -8
_diffrn_reflns_limit_k_max     8
_diffrn_reflns_limit_l_min     -7
_diffrn_reflns_limit_l_max     7
_diffrn_standards_number     0
_diffrn_standards_interval_count     0
_diffrn_standards_interval_time     ?
_diffrn_standards_decay_%     0
_refine_special_details
;
 Refinement of F^2^ against ALL reflections.  The weighted R-factor wR and
 goodness of fit S are based on F^2^, conventional R-factors R are based
 on F, with F set to zero for negative F^2^. The threshold expression of
 F^2^ > 2sigma(F^2^) is used only for calculating R-factors(gt) etc. and is
 not relevant to the choice of reflections for refinement.  R-factors based
 on F^2^ are statistically about twice as large as those based on F, and R-
 factors based on ALL data will be even larger.
;
_reflns_number_total     2579
_reflns_number_gt     1539
_reflns_threshold_expression     I>2\s(I)
_refine_ls_structure_factor_coef     Fsqd
_refine_ls_matrix_type     full
_refine_ls_R_factor_all     0.0991
_refine_ls_R_factor_gt     0.0624
_refine_ls_wR_factor_gt     0.1785
_refine_ls_wR_factor_ref     0.2014
_refine_ls_goodness_of_fit_ref     1.038
_refine_ls_restrained_S_all     1.038
_refine_ls_number_reflns     2579
_refine_ls_number_parameters     190
_refine_ls_number_restraints     0
_refine_ls_hydrogen_treatment     constr
_refine_ls_weighting_scheme     calc
_refine_ls_weighting_details
                 'calc w=1/[\s^2^(Fo^2^)+(0.1139P)^2^] where P=(Fo^2^+2Fc^2^)/3'
_atom_sites_solution_hydrogens     geom
_atom_sites_solution_primary     direct
_atom_sites_solution_secondary     difmap
_refine_ls_shift/su_max     0.001
_refine_ls_shift/su_mean     0.000
_refine_diff_density_max     0.320
_refine_diff_density_min     -0.334
_refine_ls_extinction_method     none
_refine_ls_extinction_coef     ?
loop_
    _atom_type_symbol
    _atom_type_description
    _atom_type_scat_dispersion_real
    _atom_type_scat_dispersion_imag
    _atom_type_scat_source
    'C' 'C' 0.0033 0.0016
                         'International Tables Vol C Tables 4.2.6.8 and 6.1.1.4'
    'H' 'H' 0.0000 0.0000
                         'International Tables Vol C Tables 4.2.6.8 and 6.1.1.4'
    'N' 'N' 0.0061 0.0033
                         'International Tables Vol C Tables 4.2.6.8 and 6.1.1.4'
    'O' 'O' 0.0106 0.0060
                         'International Tables Vol C Tables 4.2.6.8 and 6.1.1.4'
    'F' 'F' 0.0171 0.0103
                         'International Tables Vol C Tables 4.2.6.8 and 6.1.1.4'
    'Cl' 'Cl' 0.1484 0.1585
                         'International Tables Vol C Tables 4.2.6.8 and 6.1.1.4'
_computing_data_collection     'X-AREA (Stoe & Cie, 2002)'
_computing_cell_refinement     'X-AREA (Stoe & Cie, 2002)'
_computing_data_reduction     'X-RED32 (Stoe & Cie, 2002)'
_computing_structure_solution     'SHELXS97 (Sheldrick, 2008)'
_computing_structure_refinement     'SHELXL97 (Sheldrick, 2008)'
_computing_molecular_graphics     'ORTEP-3 for Windows (Farrugia, 1997)'
_computing_publication_material     'WinGX (Farrugia, 1999)'
loop_
    _atom_site_type_symbol
    _atom_site_label
    _atom_site_fract_x
    _atom_site_fract_y
    _atom_site_fract_z
    _atom_site_U_iso_or_equiv
    _atom_site_adp_type
    _atom_site_calc_flag
    _atom_site_refinement_flags
    _atom_site_occupancy
    _atom_site_disorder_assembly
    _atom_site_disorder_group
    C C1 0.79069(11) 0.5332(4) 0.8304(4) 0.0561(7) Uani d . 1 . .
    C C2 0.83127(11) 0.5846(4) 0.7543(5) 0.0595(8) Uani d . 1 . .
    H H2 0.8309 0.6345 0.6196 0.071 Uiso calc R 1 . .
    C C3 0.87134(11) 0.5624(4) 0.8759(5) 0.0612(8) Uani d . 1 . .
    C C4 0.87339(12) 0.4841(4) 1.0761(5) 0.0651(8) Uani d . 1 . .
    H H4 0.9012 0.4679 1.1566 0.078 Uiso calc R 1 . .
    C C5 0.83396(12) 0.4317(4) 1.1521(5) 0.0662(9) Uani d . 1 . .
    H H5 0.8351 0.3769 1.2847 0.079 Uiso calc R 1 . .
    C C6 0.79214(11) 0.4581(4) 1.0363(5) 0.0607(8) Uani d . 1 . .
    C C8 0.74786(12) 0.5520(4) 0.6986(5) 0.0616(8) Uani d . 1 . .
    H H8 0.7481 0.5908 0.5596 0.074 Uiso calc R 1 . .
    C C9 0.66929(11) 0.5123(4) 0.6311(5) 0.0598(7) Uani d . 1 . .
    C C10 0.62906(12) 0.5708(4) 0.7062(5) 0.0674(8) Uani d . 1 . .
    H H10 0.6298 0.6195 0.8417 0.081 Uiso calc R 1 . .
    C C11 0.58855(13) 0.5576(5) 0.5832(6) 0.0778(10) Uani d . 1 . .
    H H11 0.5619 0.5972 0.6350 0.093 Uiso calc R 1 . .
    C C12 0.58717(12) 0.4860(5) 0.3835(6) 0.0716(9) Uani d . 1 . .
    C C13 0.62616(13) 0.4247(5) 0.3058(5) 0.0707(9) Uani d . 1 . .
    H H13 0.6248 0.3734 0.1713 0.085 Uiso calc R 1 . .
    C C14 0.66709(12) 0.4392(4) 0.4268(5) 0.0637(8) Uani d . 1 . .
    H H14 0.6935 0.4003 0.3729 0.076 Uiso calc R 1 . .
    C C15 0.94016(13) 0.5208(5) 0.7263(6) 0.0748(9) Uani d . 1 . .
    N N1 0.70971(9) 0.5168(3) 0.7683(4) 0.0618(7) Uani d . 1 . .
    O O1 0.75423(9) 0.4102(3) 1.1218(4) 0.0773(7) Uani d . 1 . .
    H H1 0.7320 0.4327 1.0380 0.116 Uiso calc R 1 . .
    O O2 0.91140(8) 0.6360(3) 0.8050(4) 0.0756(7) Uani d . 1 . .
    F F1 0.91975(12) 0.4373(4) 0.5572(5) 0.1403(12) Uani d . 1 . .
    F F2 0.97374(9) 0.6120(4) 0.6655(5) 0.1174(9) Uani d . 1 . .
    F F3 0.95437(12) 0.3876(5) 0.8491(6) 0.1558(15) Uani d . 1 . .
    Cl Cl1 0.53598(4) 0.46496(19) 0.22578(19) 0.1103(5) Uani d . 1 . .
loop_
    _atom_site_aniso_label
    _atom_site_aniso_U_11
    _atom_site_aniso_U_22
    _atom_site_aniso_U_33
    _atom_site_aniso_U_12
    _atom_site_aniso_U_13
    _atom_site_aniso_U_23
    C1 0.0635(19) 0.0520(15) 0.0530(16) -0.0008(13) 0.0076(13) -0.0016(12)
    C2 0.068(2) 0.0537(15) 0.0575(16) -0.0002(13) 0.0091(15) 0.0024(13)
    C3 0.0584(19) 0.0548(16) 0.0713(19) -0.0048(13) 0.0118(15) -0.0032(13)
    C4 0.067(2) 0.0586(17) 0.0674(18) 0.0012(14) -0.0043(15) -0.0038(14)
    C5 0.081(3) 0.0627(18) 0.0551(17) 0.0009(15) 0.0063(16) -0.0006(13)
    C6 0.067(2) 0.0583(17) 0.0576(17) -0.0009(14) 0.0121(15) -0.0030(13)
    C8 0.069(2) 0.0602(17) 0.0557(16) -0.0005(14) 0.0073(15) 0.0022(13)
    C9 0.063(2) 0.0565(15) 0.0609(17) -0.0012(13) 0.0101(15) 0.0027(13)
    C10 0.067(2) 0.076(2) 0.0608(18) 0.0042(16) 0.0156(16) -0.0032(15)
    C11 0.059(2) 0.089(2) 0.087(2) 0.0072(17) 0.0131(18) 0.0024(19)
    C12 0.066(2) 0.0692(19) 0.077(2) -0.0015(16) -0.0024(17) 0.0100(17)
    C13 0.076(3) 0.074(2) 0.0614(18) 0.0006(16) 0.0042(17) 0.0013(15)
    C14 0.062(2) 0.0690(19) 0.0614(18) 0.0028(14) 0.0144(15) 0.0015(14)
    C15 0.070(2) 0.079(2) 0.075(2) -0.0030(19) 0.0089(18) 0.0058(19)
    N1 0.0598(17) 0.0655(15) 0.0608(15) 0.0022(12) 0.0094(13) 0.0018(11)
    O1 0.0702(16) 0.1015(17) 0.0622(13) -0.0015(12) 0.0164(11) 0.0150(12)
    O2 0.0702(16) 0.0633(13) 0.0952(16) -0.0058(11) 0.0180(13) -0.0014(11)
    F1 0.137(3) 0.158(3) 0.130(2) -0.025(2) 0.032(2) -0.063(2)
    F2 0.0774(17) 0.126(2) 0.154(2) -0.0122(14) 0.0383(16) 0.0144(17)
    F3 0.129(3) 0.169(3) 0.181(3) 0.081(2) 0.066(2) 0.091(2)
    Cl1 0.0737(8) 0.1402(10) 0.1111(9) -0.0048(6) -0.0188(6) 0.0037(7)
_geom_special_details
;
 All esds (except the esd in the dihedral angle between two l.s. planes)
 are estimated using the full covariance matrix.  The cell esds are taken
 into account individually in the estimation of esds in distances, angles
 and torsion angles; correlations between esds in cell parameters are only
 used when they are defined by crystal symmetry.  An approximate (isotropic)
 treatment of cell esds is used for estimating esds involving l.s. planes.
;
loop_
    _geom_bond_atom_site_label_1
    _geom_bond_atom_site_label_2
    _geom_bond_site_symmetry_2
    _geom_bond_distance
    _geom_bond_publ_flag
    C1 C2 . 1.392(4) ?
    C1 C6 . 1.416(4) ?
    C1 C8 . 1.453(4) ?
    C2 C3 . 1.357(5) ?
    C2 H2 . 0.93 ?
    C3 C4 . 1.391(5) ?
    C3 O2 . 1.416(4) ?
    C4 C5 . 1.363(5) ?
    C4 H4 . 0.93 ?
    C5 C6 . 1.387(5) ?
    C5 H5 . 0.93 ?
    C6 O1 . 1.343(4) ?
    C8 N1 . 1.282(4) ?
    C8 H8 . 0.93 ?
    C9 C10 . 1.394(5) ?
    C9 C14 . 1.400(4) ?
    C9 N1 . 1.407(4) ?
    C10 C11 . 1.366(5) ?
    C10 H10 . 0.93 ?
    C11 C12 . 1.370(5) ?
    C11 H11 . 0.93 ?
    C12 C13 . 1.376(5) ?
    C12 Cl1 . 1.736(4) ?
    C13 C14 . 1.371(5) ?
    C13 H13 . 0.93 ?
    C14 H14 . 0.93 ?
    C15 F3 . 1.280(4) ?
    C15 F2 . 1.285(4) ?
    C15 F1 . 1.323(5) ?
    C15 O2 . 1.324(4) ?
    O1 H1 . 0.82 ?
loop_
    _geom_angle_atom_site_label_1
    _geom_angle_atom_site_label_2
    _geom_angle_atom_site_label_3
    _geom_angle_site_symmetry_1
    _geom_angle_site_symmetry_3
    _geom_angle
    _geom_angle_publ_flag
    C2 C1 C6 . . 118.7(3) ?
    C2 C1 C8 . . 120.4(3) ?
    C6 C1 C8 . . 120.8(3) ?
    C3 C2 C1 . . 120.3(3) ?
    C3 C2 H2 . . 119.8 ?
    C1 C2 H2 . . 119.8 ?
    C2 C3 C4 . . 121.6(3) ?
    C2 C3 O2 . . 119.1(3) ?
    C4 C3 O2 . . 119.1(3) ?
    C5 C4 C3 . . 118.8(3) ?
    C5 C4 H4 . . 120.6 ?
    C3 C4 H4 . . 120.6 ?
    C4 C5 C6 . . 121.5(3) ?
    C4 C5 H5 . . 119.2 ?
    C6 C5 H5 . . 119.2 ?
    O1 C6 C5 . . 119.1(3) ?
    O1 C6 C1 . . 121.9(3) ?
    C5 C6 C1 . . 119.0(3) ?
    N1 C8 C1 . . 121.9(3) ?
    N1 C8 H8 . . 119.0 ?
    C1 C8 H8 . . 119.0 ?
    C10 C9 C14 . . 118.3(3) ?
    C10 C9 N1 . . 118.8(3) ?
    C14 C9 N1 . . 122.7(3) ?
    C11 C10 C9 . . 120.8(3) ?
    C11 C10 H10 . . 119.6 ?
    C9 C10 H10 . . 119.6 ?
    C10 C11 C12 . . 119.9(3) ?
    C10 C11 H11 . . 120.1 ?
    C12 C11 H11 . . 120.1 ?
    C11 C12 C13 . . 120.7(3) ?
    C11 C12 Cl1 . . 120.7(3) ?
    C13 C12 Cl1 . . 118.6(3) ?
    C14 C13 C12 . . 119.9(3) ?
    C14 C13 H13 . . 120.0 ?
    C12 C13 H13 . . 120.0 ?
    C13 C14 C9 . . 120.3(3) ?
    C13 C14 H14 . . 119.8 ?
    C9 C14 H14 . . 119.8 ?
    F3 C15 F2 . . 110.6(4) ?
    F3 C15 F1 . . 104.5(4) ?
    F2 C15 F1 . . 106.8(3) ?
    F3 C15 O2 . . 114.8(3) ?
    F2 C15 O2 . . 110.1(3) ?
    F1 C15 O2 . . 109.6(3) ?
    C8 N1 C9 . . 120.8(3) ?
    C6 O1 H1 . . 109.5 ?
    C15 O2 C3 . . 118.7(3) ?
loop_
    _geom_torsion_atom_site_label_1
    _geom_torsion_atom_site_label_2
    _geom_torsion_atom_site_label_3
    _geom_torsion_atom_site_label_4
    _geom_torsion_site_symmetry_1
    _geom_torsion_site_symmetry_2
    _geom_torsion_site_symmetry_3
    _geom_torsion_site_symmetry_4
    _geom_torsion
    _geom_torsion_publ_flag
    C6 C1 C2 C3 . . . . 0.1(4) ?
    C8 C1 C2 C3 . . . . -178.3(3) ?
    C1 C2 C3 C4 . . . . 1.7(4) ?
    C1 C2 C3 O2 . . . . -172.5(2) ?
    C2 C3 C4 C5 . . . . -1.1(5) ?
    O2 C3 C4 C5 . . . . 173.1(3) ?
    C3 C4 C5 C6 . . . . -1.3(5) ?
    C4 C5 C6 O1 . . . . -177.5(3) ?
    C4 C5 C6 C1 . . . . 3.0(4) ?
    C2 C1 C6 O1 . . . . 178.2(3) ?
    C8 C1 C6 O1 . . . . -3.4(4) ?
    C2 C1 C6 C5 . . . . -2.4(4) ?
    C8 C1 C6 C5 . . . . 176.0(3) ?
    C2 C1 C8 N1 . . . . -175.6(3) ?
    C6 C1 C8 N1 . . . . 6.0(4) ?
    C14 C9 C10 C11 . . . . -0.2(5) ?
    N1 C9 C10 C11 . . . . -175.7(3) ?
    C9 C10 C11 C12 . . . . 0.0(5) ?
    C10 C11 C12 C13 . . . . 0.8(5) ?
    C10 C11 C12 Cl1 . . . . 179.1(3) ?
    C11 C12 C13 C14 . . . . -1.6(5) ?
    Cl1 C12 C13 C14 . . . . -179.9(2) ?
    C12 C13 C14 C9 . . . . 1.5(5) ?
    C10 C9 C14 C13 . . . . -0.6(4) ?
    N1 C9 C14 C13 . . . . 174.8(3) ?
    C1 C8 N1 C9 . . . . -171.6(3) ?
    C10 C9 N1 C8 . . . . -146.5(3) ?
    C14 C9 N1 C8 . . . . 38.1(4) ?
    F3 C15 O2 C3 . . . . -56.1(5) ?
    F2 C15 O2 C3 . . . . 178.3(3) ?
    F1 C15 O2 C3 . . . . 61.2(4) ?
    C2 C3 O2 C15 . . . . -103.8(4) ?
    C4 C3 O2 C15 . . . . 81.9(4) ?
loop_
    _geom_hbond_atom_site_label_D
    _geom_hbond_atom_site_label_H
    _geom_hbond_atom_site_label_A
    _geom_hbond_site_symmetry_A
    _geom_hbond_distance_DH
    _geom_hbond_distance_HA
    _geom_hbond_distance_DA
    _geom_hbond_angle_DHA
    O1 H1 N1 . 0.82 1.88 2.604(4) 147
    C14 H14 O1 1_554 0.93 2.53 3.396(5) 155
    C2 H2 Cg1 4_555 0.93 2.77 3.496(4) 135
    C5 H5 Cg1 4_564 0.93 2.98 3.713(4) 136
    C10 H10 Cg2 4_554 0.93 2.94 3.644(4) 133
    C13 H13 Cg2 4_565 0.93 2.88 3.597(4) 135
data_global
_journal_date_recd_electronic     2009-10-05
_journal_date_accepted     2009-10-06
_journal_name_full     'Acta Crystallographica, Section E'
_journal_year     2009
_journal_volume     65
_journal_issue     11
_journal_page_first     o2704
_journal_page_last     o2704
_journal_paper_category     QO
_journal_coeditor_code     CI2934
_publ_contact_author
;
        'Bing\"ol Alpaslan, Yelda '
        Department of Physics
        Faculty of Arts & Science
        Ondokuz May\?is University
        TR-55139
        Kurupelit-Samsun
        Turkey
;
_publ_contact_author_email     ybingol@omu.edu.tr
_publ_section_title
;
(<i>E</i>)-2-[(4-Chlorophenyl)iminomethyl]-4-(trifluoromethoxy)phenol
;
loop_
    _publ_author_name
    _publ_author_address
    'T\"ufek\,ci, Marife'
;   Department of Physics
    Faculty of Arts & Science
    Ondokuz May\?is University
    TR-55139 Kurupelit-Samsun
    Turkey
;
    'Bing\"ol Alpaslan, Yelda'
;    Department of Physics
    Faculty of Arts & Science
    Ondokuz May\?is University
    TR-55139 Kurupelit-Samsun
    Turkey
;
    'Macit, Mustafa'
;    Department of Chemistry
     Faculty of Arts & Science
     Ondokuz May\?is University
     55139 Samsun
     Turkey
;
    'Erd\"onmez, Ahmet'
;   Department of Physics
    Faculty of Arts & Science
    Ondokuz May\?is University
    TR-55139 Kurupelit-Samsun
    Turkey
;
