# Supplementary material for: (E)-2-[(4-Chloro­phen­yl)imino­meth­yl]-4-(trifluoro­meth­oxy)phenol
Source: Acta Crystallogr Sect E Struct Rep Online. 2009 Oct 10;65(Pt 11):o2704. doi: 10.1107/S1600536809040690 (PMC2971205; doi:10.1107/S1600536809040690)
Supplement: Supplementary file 2 [file e-65-o2704-Isup2.hkl]

#
# h,k,l, Fc-squared, Fo-squared, sigma(Fo-squared) and status flag
#
data_I
_shelx_title ' marife2 in P 21/c'
_shelx_refln_list_code          4
_shelx_F_calc_maximum      278.69
_exptl_crystal_F_000       640.00
_reflns_d_resolution_high  0.8107
 
loop_
 _symmetry_equiv_pos_as_xyz
 'x, y, z'
 '-x, y+1/2, -z+1/2'
 '-x, -y, -z'
 'x, -y-1/2, z-1/2'
 
_cell_length_a    29.6120
_cell_length_b     7.1950
_cell_length_c     6.3750
_cell_angle_alpha  90.000
_cell_angle_beta   96.012
_cell_angle_gamma  90.000
 
_shelx_F_squared_multiplier     1.000
 
loop_
 _refln_index_h
 _refln_index_k
 _refln_index_l
 _refln_F_squared_calc
 _refln_F_squared_meas
 _refln_F_squared_sigma
 _refln_observed_status
   4   0   0      593.57      352.55     37.93 o
   5   0   0        5.17        0.92     12.08 o
   6   0   0     2180.33     1711.30     27.44 o
   7   0   0     1862.83     1535.32     24.75 o
   8   0   0      582.87      544.55     11.96 o
   9   0   0      109.36      105.10      7.76 o
  10   0   0     2600.63     2377.75     25.84 o
  11   0   0      106.34       70.98      7.48 o
  12   0   0      197.51      213.10     13.47 o
  13   0   0      726.10      477.00      9.25 o
  14   0   0     2077.05     1898.94    134.18 o
  15   0   0      343.99      245.80      7.79 o
  16   0   0     1029.11      951.23     16.82 o
  17   0   0       65.45       49.34      6.70 o
  18   0   0     1398.33     1259.11     12.54 o
  19   0   0       21.13       17.29      6.70 o
  20   0   0      426.68      425.26     36.46 o
  21   0   0       31.01       32.07      7.16 o
  22   0   0       33.22       28.50      7.16 o
  23   0   0      170.60      145.79     21.31 o
  24   0   0     3179.68     3203.27    225.89 o
  25   0   0       82.75       91.16     10.23 o
  26   0   0      383.40      366.55     13.97 o
  27   0   0      160.02      155.99     11.11 o
  28   0   0        4.96        4.20     10.86 o
   1   1   0       11.74       11.66      3.49 o
   2   1   0      312.61      358.31     10.48 o
   3   1   0      193.31      232.86      6.65 o
   4   1   0        4.21       12.36      4.92 o
   5   1   0      283.55      241.58      5.63 o
   6   1   0        5.27        5.60      4.85 o
   7   1   0      299.98      289.42      5.95 o
   8   1   0      363.17      332.47      5.98 o
   9   1   0      143.75      128.93      4.96 o
  10   1   0      189.77      181.14      5.33 o
  11   1   0      345.23      311.98     11.03 o
  12   1   0      878.98      796.99     30.87 o
  13   1   0      231.08      203.31      7.69 o
  14   1   0      263.33      217.96     14.09 o
  15   1   0      558.84      487.37     32.43 o
  16   1   0       32.42       23.65      4.03 o
  17   1   0       74.43       59.43      4.41 o
  18   1   0        3.85        8.90      4.38 o
  19   1   0        0.92        0.51      4.96 o
  20   1   0       17.80       24.39      4.93 o
  21   1   0       27.62       26.77      4.58 o
  22   1   0      106.63      107.36      6.13 o
  23   1   0       11.34       11.92      4.83 o
  24   1   0        1.38        3.64      5.04 o
  25   1   0        4.18        6.35      5.14 o
  26   1   0        8.42       11.09      5.63 o
  27   1   0        8.14       12.58      6.92 o
  28   1   0        4.68        6.07      6.85 o
  29   1   0       22.49       21.84      7.67 o
  30   1   0       12.20       14.93      7.68 o
  31   1   0       13.67       15.50      8.67 o
  32   1   0        0.88        0.74      9.99 o
   0   2   0    77667.01    81419.78    861.43 o
   1   2   0      609.41      844.75     72.56 o
   2   2   0      253.10      314.26      4.55 o
   3   2   0      298.67      288.56      3.81 o
   4   2   0       44.60       41.69      3.08 o
   5   2   0       34.37       21.39      3.35 o
   6   2   0      117.07      113.19      3.60 o
   7   2   0        9.95        7.06      3.02 o
   8   2   0      158.71      157.48      3.47 o
   9   2   0      177.47      189.96      4.41 o
  10   2   0      256.65      268.21      5.57 o
  11   2   0       16.88       24.77      3.59 o
  12   2   0      434.39      457.29     17.32 o
  13   2   0      128.72       92.97      4.05 o
  14   2   0      230.00      207.34      8.74 o
  15   2   0     1191.68     1071.34     49.77 o
  16   2   0      281.78      255.94     17.31 o
  17   2   0      276.51      236.66      7.78 o
  18   2   0      232.44      206.93      9.02 o
  19   2   0       44.24       35.83      4.00 o
  20   2   0      165.29      149.92      8.81 o
  21   2   0       27.65       30.19      4.01 o
  22   2   0       42.81       48.13      5.36 o
  23   2   0      136.44      137.22     11.42 o
  24   2   0     1282.69     1339.82    110.37 o
  25   2   0       49.71       53.79      8.21 o
  26   2   0      114.20      124.81     17.79 o
  27   2   0       27.28       24.94      4.91 o
  28   2   0        3.49        4.77      5.39 o
  29   2   0        7.25       11.07      6.15 o
  30   2   0       39.76       49.76     13.80 o
  31   2   0        4.17        6.67      6.42 o
  32   2   0       16.12       18.76      6.61 o
  33   2   0        0.64        1.89      7.81 o
  34   2   0        5.30        9.88      8.39 o
  35   2   0        5.64        6.07      9.04 o
   1   3   0       41.58       31.64      2.32 o
   2   3   0       91.61      112.44      2.62 o
   3   3   0        0.15        0.73      2.23 o
   4   3   0        5.21       10.35      2.27 o
   5   3   0      328.53      328.90      7.27 o
   6   3   0       16.62       13.28      2.88 o
   7   3   0      401.98      446.98      6.20 o
   8   3   0     1140.33     1165.35     32.01 o
   9   3   0      111.39       92.33      2.99 o
  10   3   0      237.84      296.79      9.26 o
  11   3   0      110.29      141.32      3.01 o
  12   3   0      347.79      422.23     17.92 o
  13   3   0        1.58        1.43      2.90 o
  14   3   0        3.49        7.68      2.78 o
  15   3   0      227.03      230.00      8.29 o
  16   3   0        4.50        7.54      2.78 o
  17   3   0      198.53      187.36     10.12 o
  18   3   0        1.91        1.04      2.74 o
  19   3   0       57.55       44.21      3.75 o
  20   3   0        0.63        0.43      3.52 o
  21   3   0        2.80        4.13      3.79 o
  22   3   0       99.56       92.94      4.34 o
  23   3   0       61.11       51.42      3.97 o
  24   3   0        1.06        4.95      4.81 o
  25   3   0       24.78       20.93      4.97 o
  26   3   0       18.72       15.33      4.27 o
  27   3   0       18.64       20.36      4.32 o
  28   3   0        5.14        6.94      4.28 o
  29   3   0       25.64       23.83      4.84 o
  30   3   0       12.33       13.37      5.22 o
  31   3   0       26.95       38.45     11.58 o
  32   3   0        7.40        7.76      6.70 o
  33   3   0        5.08        8.33      4.71 o
  34   3   0        0.32        0.80      4.87 o
   0   4   0       93.04      129.45     10.59 o
   1   4   0     1225.09     1423.76     16.99 o
   2   4   0      170.36      245.57      9.08 o
   3   4   0      155.71      171.79      4.22 o
   4   4   0        2.86        7.68      2.16 o
   5   4   0      143.60      154.33      2.99 o
   6   4   0       11.70       13.11      2.40 o
   7   4   0      120.72      161.06      2.65 o
   8   4   0      117.49      100.87      4.07 o
   9   4   0      311.56      365.50     11.19 o
  10   4   0      123.58      133.54      6.39 o
  11   4   0      138.85      154.52      3.81 o
  12   4   0      294.56      322.65     11.62 o
  13   4   0        8.28       11.40      2.70 o
  14   4   0      106.98      101.35      4.71 o
  15   4   0      960.84     1054.65     47.20 o
  16   4   0       15.99       15.88      2.98 o
  17   4   0      204.74      186.78      8.44 o
  18   4   0       15.70       14.49      3.07 o
  19   4   0       22.47       24.56      2.97 o
  20   4   0        1.11        2.61      2.93 o
  21   4   0        0.82        2.45      2.95 o
  22   4   0       16.36       16.53      3.18 o
  23   4   0       44.64       39.05      3.37 o
  24   4   0       39.21       38.94      3.20 o
  25   4   0       20.69       17.16      3.12 o
  26   4   0        3.12        4.40      3.32 o
  27   4   0        0.18        4.33      3.85 o
  28   4   0       11.22       11.25      3.98 o
  29   4   0        4.33        5.95      3.61 o
  30   4   0        3.48        4.99      3.67 o
  31   4   0        2.51        3.90      3.82 o
  32   4   0        0.26        0.82      4.32 o
   1   5   0        1.46        3.08      2.45 o
   2   5   0       21.71       20.90      4.14 o
   3   5   0      225.91      183.27      4.83 o
   4   5   0        2.49       13.10      2.22 o
   5   5   0       10.84        6.75      2.16 o
   6   5   0       28.68       41.03      2.88 o
   7   5   0       95.57       88.24      3.07 o
   8   5   0      349.36      388.17     28.76 o
   9   5   0        0.88        1.78      2.69 o
  10   5   0       44.68       44.29      3.74 o
  11   5   0       15.45       20.16      2.86 o
  12   5   0       18.28       26.78      2.56 o
  13   5   0      169.29      184.19     15.01 o
  14   5   0      132.06      138.37      5.96 o
  15   5   0       40.44       40.31      2.79 o
  16   5   0       68.28       79.54      5.15 o
  17   5   0       48.73       51.83      3.24 o
  18   5   0        2.86        3.60      2.77 o
  19   5   0       26.94       24.69      2.96 o
  20   5   0        6.49        7.23      2.82 o
  21   5   0       56.04       58.17      3.25 o
  22   5   0        0.42        3.52      2.96 o
  23   5   0       17.39       13.09      2.95 o
  24   5   0        0.20        2.11      3.10 o
  25   5   0       16.13       13.91      3.29 o
  26   5   0        4.56        6.07      3.26 o
  27   5   0        4.67        7.21      3.37 o
  28   5   0        0.15        1.45      3.40 o
  29   5   0        0.25        2.78      3.48 o
  30   5   0        0.07        1.53      4.34 o
   0   6   0       51.12       45.44      4.66 o
   1   6   0        3.86        4.50      2.64 o
   2   6   0       23.64       29.17      2.70 o
   3   6   0        6.00        8.98      2.53 o
   4   6   0        7.25        8.47      3.14 o
   5   6   0      135.52      156.61     18.75 o
   6   6   0       30.21       33.51      4.21 o
   7   6   0        0.50        1.93      2.65 o
   8   6   0       85.65       92.40     11.14 o
   9   6   0       50.80       40.30      2.54 o
  10   6   0       93.43       75.96      4.98 o
  11   6   0       26.27       31.40      3.43 o
  12   6   0       23.44       36.76      3.36 o
  13   6   0        9.61       10.31      2.44 o
  14   6   0       39.06       39.24      3.66 o
  15   6   0       79.27       88.39      7.42 o
  16   6   0       20.96       23.15      2.96 o
  17   6   0        5.90        7.40      2.65 o
  18   6   0        1.38        3.10      2.71 o
  19   6   0        0.56        5.51      2.64 o
  20   6   0        8.17        8.79      2.96 o
  21   6   0       10.89       10.67      3.20 o
  22   6   0        0.49        0.44      3.12 o
  23   6   0        1.29        0.22      3.27 o
  24   6   0        6.59        8.44      2.99 o
  25   6   0        2.43        3.42      3.43 o
  26   6   0        0.06        4.13      3.41 o
   1   7   0        5.85        7.59      2.38 o
   2   7   0        4.82        3.24      2.75 o
   3   7   0       37.56       42.58      5.90 o
   4   7   0       23.77       15.90      3.54 o
   5   7   0        7.43       10.54      3.12 o
   6   7   0        4.84        5.22      2.75 o
   7   7   0       16.18       14.79      2.52 o
   8   7   0        2.83        4.97      2.53 o
   9   7   0        0.03       -0.39      2.53 o
  10   7   0        1.33        9.07      2.58 o
  11   7   0        4.06        5.86      2.53 o
  12   7   0        2.45        3.70      2.58 o
  13   7   0        9.93       10.01      2.55 o
  14   7   0        4.76        6.55      2.68 o
  15   7   0        5.49        4.64      2.63 o
  16   7   0        2.68        4.99      2.67 o
  17   7   0        1.61        3.35      2.72 o
  18   7   0        1.36        1.79      2.69 o
  19   7   0        0.00        3.46      2.95 o
  20   7   0        2.30        4.47      2.74 o
  21   7   0       11.97        6.43      3.09 o
  22   7   0        1.73        3.89      3.15 o
   0   8   0       10.75        8.30      3.67 o
   1   8   0        1.58        4.57      2.60 o
   2   8   0       13.98       16.46      3.85 o
   3   8   0       10.27        8.51      2.90 o
   4   8   0        1.43        4.50      2.93 o
   5   8   0       19.99       10.53      3.22 o
   6   8   0        5.43        6.83      3.04 o
   7   8   0        0.11        0.01      2.91 o
   8   8   0       11.62       11.70      2.94 o
   9   8   0        1.16       -3.43      3.06 o
  10   8   0        8.83        6.31      2.68 o
  11   8   0        1.05        3.31      2.69 o
  12   8   0        0.01        1.77      2.70 o
  13   8   0        0.34        2.01      2.94 o
  14   8   0        1.36        1.30      2.80 o
  15   8   0        0.04        1.64      2.83 o
 -24   1   1        0.09        0.89      9.01 o
 -23   1   1      465.75      460.34     38.77 o
 -22   1   1      372.25      348.48     33.94 o
 -21   1   1       80.13       79.54      7.43 o
 -20   1   1       48.35       44.94      6.97 o
 -19   1   1      309.98      257.53     13.17 o
 -18   1   1      126.53      104.71      7.66 o
 -17   1   1      261.87      185.57      8.09 o
 -16   1   1       83.53       83.89      6.97 o
 -15   1   1      310.12      292.90      8.26 o
 -14   1   1        8.33       12.89      6.44 o
 -13   1   1      490.31      487.15     11.54 o
 -12   1   1     1854.55     2005.87     51.51 o
 -11   1   1       57.88       40.38      4.11 o
 -10   1   1       48.73       65.20      4.17 o
  -9   1   1     1139.27     1150.32     23.55 o
  -8   1   1     7868.85     7966.88    160.09 o
  -7   1   1        2.43        0.97      3.64 o
  -6   1   1     6640.69     6427.33     90.15 o
  -5   1   1      191.03      171.98      4.25 o
  -4   1   1    22828.32    23336.84    425.16 o
  -3   1   1     8569.92     8799.04    174.54 o
  -2   1   1      505.35      666.69      6.54 o
  -1   1   1    12391.00    14798.82    158.18 o
   0   1   1        2.17      145.41     25.42 o
   1   1   1       10.84        3.65      4.50 o
   2   1   1    11311.82    12442.96     87.35 o
   3   1   1     7939.60     7963.72    292.40 o
   4   1   1     5807.33     6535.12     49.11 o
   5   1   1       91.47       97.18      4.63 o
   6   1   1     3155.54     3313.09     47.19 o
   7   1   1      234.89      191.78      5.90 o
   8   1   1      491.68      454.19     22.27 o
   9   1   1     2833.43     2542.83    104.73 o
  10   1   1      957.23      911.57     61.52 o
  11   1   1       50.28       32.23      3.41 o
  12   1   1     6452.60     6612.63    201.29 o
  13   1   1      318.62      275.33     10.40 o
  14   1   1        0.01        1.09      3.28 o
  15   1   1      372.45      404.75     34.32 o
  16   1   1      303.25      288.06     18.85 o
  17   1   1       37.07       45.00      3.24 o
  18   1   1      338.95      305.02     14.99 o
  19   1   1      153.81      139.44      7.96 o
  20   1   1      866.49      839.62     38.46 o
  21   1   1      350.38      341.83     22.58 o
  22   1   1      155.19      166.65     10.04 o
  23   1   1       73.66       86.57      4.55 o
  24   1   1      112.22      112.80      6.93 o
  25   1   1       77.12       79.98      5.03 o
  26   1   1       20.36       25.78      3.81 o
  27   1   1       77.16       80.59      5.73 o
  28   1   1        7.91       11.95      4.13 o
  29   1   1       12.58       14.10      4.46 o
  30   1   1       11.43       15.52      4.14 o
  31   1   1       22.05       25.57      4.79 o
  32   1   1        4.04        4.89      5.09 o
  33   1   1       49.31       54.12      5.48 o
  34   1   1       12.28       12.19      5.75 o
  35   1   1        3.49        5.30      6.61 o
 -35   2   1        6.50        6.88      6.71 o
 -34   2   1        0.01       -0.76      6.46 o
 -33   2   1        1.20       -1.43      6.29 o
 -32   2   1       23.25       15.94      7.89 o
 -31   2   1        6.75       11.70      4.99 o
 -30   2   1       36.02       37.82      4.94 o
 -29   2   1        2.44        3.14      7.39 o
 -28   2   1       39.24       46.20      8.22 o
 -27   2   1      107.41      127.69     20.56 o
 -26   2   1      114.51      124.74     25.30 o
 -25   2   1       20.18       17.95      6.45 o
 -24   2   1      161.25      148.44     10.57 o
 -23   2   1      101.51       73.27     11.75 o
 -22   2   1       22.63       13.15      4.02 o
 -21   2   1        5.54        3.57      3.96 o
 -20   2   1       42.00       40.22      3.66 o
 -19   2   1      159.19      142.52      4.69 o
 -18   2   1      470.79      458.80     12.91 o
 -17   2   1       94.12       91.22      3.61 o
 -16   2   1      574.76      599.35     13.54 o
 -15   2   1      843.45     1013.44      8.01 o
 -14   2   1      600.61      671.55      6.30 o
 -13   2   1     1118.87     1097.83     41.23 o
 -12   2   1      255.15      276.72      5.62 o
 -11   2   1     1443.43     1460.96     19.43 o
 -10   2   1       65.48       60.59      3.41 o
  -9   2   1     1526.28     1492.45     26.83 o
  -8   2   1     4467.70     4675.09     57.24 o
  -7   2   1      216.41      195.72      4.54 o
  -6   2   1     1025.36     1019.03     15.40 o
  -5   2   1     3125.48     3323.75     48.72 o
  -4   2   1     1648.38     1846.68     34.18 o
  -3   2   1     1481.65     1536.20     18.88 o
  -2   2   1      485.10      510.81      6.80 o
  -1   2   1      101.50      214.22     28.54 o
   0   2   1    21618.00    23272.58    512.74 o
   1   2   1      632.67      854.15     12.92 o
   2   2   1      265.27      338.26      4.17 o
   3   2   1       19.41       16.02      3.54 o
   4   2   1      109.82      109.41      4.92 o
   5   2   1      387.00      362.87      4.52 o
   6   2   1      316.60      293.58      7.06 o
   7   2   1       57.49       44.24      3.51 o
   8   2   1       32.36       22.60      3.04 o
   9   2   1      781.32      697.35     18.87 o
  10   2   1      509.09      439.52     27.27 o
  11   2   1      952.15     1041.50     46.80 o
  12   2   1       27.13       28.33      3.24 o
  13   2   1      155.65      138.62      7.76 o
  14   2   1      354.64      366.63     20.55 o
  15   2   1        0.22        7.94      3.67 o
  16   2   1       20.62       18.86      3.14 o
  17   2   1        1.61        2.10      3.44 o
  18   2   1      232.00      228.80     13.78 o
  19   2   1       64.11       61.28      3.66 o
  20   2   1      343.68      330.20     19.94 o
  21   2   1      132.72      131.13      8.12 o
  22   2   1       28.48       25.31      3.66 o
  23   2   1        9.77        8.73      3.65 o
  24   2   1      397.57      391.59     19.26 o
  25   2   1       32.86       36.86      3.96 o
  26   2   1       70.75       75.16      4.49 o
  27   2   1       13.51       19.62      4.02 o
  28   2   1        2.06        0.75      4.62 o
  29   2   1        2.71        4.31      4.85 o
  30   2   1        6.48        9.03      4.46 o
  31   2   1        0.05        2.15      4.46 o
  32   2   1       18.26       18.99      4.61 o
  33   2   1        0.13        3.24      5.10 o
  34   2   1        1.63        4.60      5.66 o
 -34   3   1        2.66        1.61      5.30 o
 -33   3   1        0.38        3.32      4.84 o
 -32   3   1       15.08       19.81      5.35 o
 -31   3   1        0.61        3.88      4.49 o
 -30   3   1        7.12        7.09      4.43 o
 -29   3   1        9.01       11.67      4.19 o
 -28   3   1       23.49       24.41      6.34 o
 -27   3   1      133.39      131.13     16.62 o
 -26   3   1       21.50       22.75      4.20 o
 -25   3   1       76.73       71.97      3.82 o
 -24   3   1       39.64       34.65      3.84 o
 -23   3   1       30.18       30.62      3.28 o
 -22   3   1       42.83       42.97      3.43 o
 -21   3   1       54.42       49.59      3.44 o
 -20   3   1       53.02       48.39      3.38 o
 -19   3   1      137.35      134.35      5.55 o
 -18   3   1        2.30        4.09      2.95 o
 -17   3   1       23.89       22.75      3.03 o
 -16   3   1        0.50       -1.10      3.00 o
 -15   3   1        3.55        1.41      3.79 o
 -14   3   1        7.29        3.39      3.62 o
 -13   3   1      545.32      513.34     11.68 o
 -12   3   1     1540.60     1584.72     85.44 o
 -11   3   1       51.01       32.08      2.86 o
 -10   3   1      135.99      176.82      5.07 o
  -9   3   1       74.40       66.69      2.55 o
  -8   3   1      876.72      913.47     16.42 o
  -7   3   1        7.75        8.50      2.32 o
  -6   3   1      846.36      774.91     14.48 o
  -5   3   1      123.14      158.06      2.75 o
  -4   3   1      983.21     1037.38     14.59 o
  -3   3   1     6765.08     7471.26    150.48 o
  -2   3   1      542.98      593.94     11.09 o
  -1   3   1      816.20     1018.66     18.27 o
   0   3   1       26.01       22.57      2.54 o
   1   3   1       28.04       27.19      2.63 o
   2   3   1        9.93        8.97      2.80 o
   3   3   1      467.85      516.85      4.54 o
   4   3   1       38.01       37.50      2.88 o
   5   3   1      665.22      726.81      7.78 o
   6   3   1       42.40       44.63      2.76 o
   7   3   1      517.18      542.46      8.28 o
   8   3   1       21.76       17.48      2.76 o
   9   3   1      494.01      491.61      5.90 o
  10   3   1       58.07       56.61      3.51 o
  11   3   1       81.17       68.57      3.40 o
  12   3   1     1034.23     1124.43     14.69 o
  13   3   1      269.20      238.46      8.83 o
  14   3   1      124.92      128.97      5.12 o
  15   3   1        3.07       -2.19      3.18 o
  16   3   1       47.03       41.00      3.07 o
  17   3   1       67.01       70.05      3.73 o
  18   3   1        8.17        5.10      3.22 o
  19   3   1      243.21      230.18     19.78 o
  20   3   1       20.18       12.50      4.45 o
  21   3   1      649.48      720.52     58.83 o
  22   3   1       15.58       12.68      3.81 o
  23   3   1       29.01       30.44      3.77 o
  24   3   1       34.98       36.03      4.26 o
  25   3   1       12.79       13.50      3.86 o
  26   3   1       35.12       43.62      4.14 o
  27   3   1        0.48        5.58      3.80 o
  28   3   1        1.44        5.05      3.99 o
  29   3   1        0.08        0.95      4.03 o
  30   3   1        1.77        3.71      4.30 o
  31   3   1        0.72        3.32      4.48 o
  32   3   1        1.74        1.68      5.06 o
  33   3   1        6.21        6.75      4.90 o
 -32   4   1        7.26       11.90      4.69 o
 -31   4   1        7.62        4.57      5.22 o
 -30   4   1       20.58       14.30      4.40 o
 -29   4   1        1.77        1.96      3.86 o
 -28   4   1        8.48        9.70      3.71 o
 -27   4   1       28.35       25.76      3.70 o
 -26   4   1       56.60       46.84      3.52 o
 -25   4   1       13.92       12.94      3.34 o
 -24   4   1      150.84      168.38      9.21 o
 -23   4   1       68.80       57.07      4.79 o
 -22   4   1       32.13       25.01      3.19 o
 -21   4   1        5.25        2.42      3.03 o
 -20   4   1        0.78        3.54      2.90 o
 -19   4   1        0.02        3.61      2.96 o
 -18   4   1       16.28       19.24      3.13 o
 -17   4   1       78.48       69.16      5.17 o
 -16   4   1        1.14        5.36      2.88 o
 -15   4   1       12.85        9.00      2.98 o
 -14   4   1       51.01       57.31      3.71 o
 -13   4   1      272.65      273.61      6.03 o
 -12   4   1       16.46       16.76      2.97 o
 -11   4   1       56.29       64.41      4.32 o
 -10   4   1      222.80      254.48      8.84 o
  -9   4   1       14.27       10.97      2.50 o
  -8   4   1      393.13      427.75     10.43 o
  -7   4   1        3.51       -2.11      2.20 o
  -6   4   1      192.14      182.57      4.96 o
  -5   4   1      703.73      825.26     17.62 o
  -4   4   1      288.69      366.17     10.98 o
  -3   4   1      436.24      468.64     12.03 o
  -2   4   1      228.13      242.70      5.70 o
  -1   4   1       54.41      133.06     30.85 o
   0   4   1     5300.73     6598.87    104.02 o
   1   4   1      561.87      613.84     25.08 o
   2   4   1      215.84      248.48      8.48 o
   3   4   1        4.00        2.34      2.38 o
   4   4   1      221.58      224.11      4.51 o
   5   4   1        9.85        5.86      2.69 o
   6   4   1        1.54        5.95      2.53 o
   7   4   1        1.42        5.08      2.61 o
   8   4   1        5.68        5.05      2.55 o
   9   4   1      180.34      173.45      6.23 o
  10   4   1      376.27      384.20     14.84 o
  11   4   1       16.29       24.63      2.78 o
  12   4   1      104.58       89.84      4.95 o
  13   4   1       11.98       13.84      2.70 o
  14   4   1      116.63      116.15      6.04 o
  15   4   1       90.03       86.81      4.07 o
  16   4   1       86.26       94.63      5.46 o
  17   4   1      138.12      133.80      8.93 o
  18   4   1        0.30        5.13      2.74 o
  19   4   1      226.41      245.24     13.77 o
  20   4   1      108.42      115.92      5.98 o
  21   4   1       44.32       48.35      3.13 o
  22   4   1       16.53       14.36      3.37 o
  23   4   1       17.28       17.97      4.22 o
  24   4   1      243.79      238.62     13.86 o
  25   4   1       36.51       37.98      3.77 o
  26   4   1       57.07       59.13      5.07 o
  27   4   1        8.57        8.94      3.59 o
  28   4   1        3.93        7.78      3.93 o
  29   4   1        1.87        5.78      3.27 o
  30   4   1        4.48        5.10      3.67 o
  31   4   1        0.70        1.83      3.66 o
 -30   5   1        0.00        1.09      4.00 o
 -29   5   1        0.82        5.19      4.11 o
 -28   5   1        0.47        1.67      3.69 o
 -27   5   1        8.00        7.37      3.50 o
 -26   5   1        4.73        5.26      3.34 o
 -25   5   1        0.77        2.93      3.20 o
 -24   5   1        8.33        5.26      3.15 o
 -23   5   1        0.09        3.06      3.18 o
 -22   5   1       13.54       12.63      3.13 o
 -21   5   1       36.78       29.36      3.14 o
 -20   5   1       31.50       34.38      2.80 o
 -19   5   1       12.84        9.47      2.65 o
 -18   5   1        2.09        4.79      2.65 o
 -17   5   1       14.66       16.89      2.64 o
 -16   5   1        0.28        2.29      2.52 o
 -15   5   1        1.49        4.71      2.54 o
 -14   5   1        8.15        3.76      2.88 o
 -13   5   1       57.62       58.90      3.92 o
 -12   5   1      241.63      240.87     11.72 o
 -11   5   1        1.28        4.27      2.70 o
 -10   5   1       20.57       26.31      2.72 o
  -9   5   1       14.03       15.43      2.16 o
  -8   5   1        0.14        3.64      2.45 o
  -7   5   1        5.81        8.99      2.33 o
  -6   5   1       21.52       19.06      2.17 o
  -5   5   1        7.36       10.93      2.36 o
  -4   5   1       50.48       48.01      5.55 o
  -3   5   1      466.74      467.61     16.20 o
  -2   5   1       62.56       66.28      4.89 o
  -1   5   1       44.13       53.31      2.98 o
   0   5   1        1.12        2.03      2.15 o
   1   5   1        4.23        5.90      2.52 o
   2   5   1      125.53      156.16      6.58 o
   3   5   1      311.70      371.84     13.39 o
   4   5   1       96.29       96.19      3.68 o
   5   5   1       10.15       13.01      2.32 o
   6   5   1        6.90        7.04      2.35 o
   7   5   1        3.19        2.94      2.27 o
   8   5   1       36.19       32.50      2.48 o
   9   5   1       87.12       84.50      2.79 o
  10   5   1       29.01       22.72      2.70 o
  11   5   1       55.98       54.47      2.85 o
  12   5   1       34.63       38.32      2.78 o
  13   5   1       56.95       57.72      2.86 o
  14   5   1       32.83       30.94      3.94 o
  15   5   1       15.43       14.35      2.78 o
  16   5   1        0.58        0.47      2.75 o
  17   5   1        1.13       -0.94      2.75 o
  18   5   1        0.37        2.29      2.68 o
  19   5   1       38.07       38.85      2.88 o
  20   5   1        0.15        0.39      2.97 o
  21   5   1      163.94      141.03      7.81 o
  22   5   1       53.52       45.58      3.13 o
  23   5   1        1.69        4.37      3.40 o
  24   5   1        0.55        2.27      3.08 o
  25   5   1        3.49        6.73      3.08 o
  26   5   1        6.03        5.32      3.80 o
  27   5   1        4.10        6.99      3.23 o
  28   5   1        0.64       -0.10      3.29 o
  29   5   1        1.33       -1.07      3.45 o
 -26   6   1        5.23        6.04      3.09 o
 -25   6   1        1.37        2.51      3.03 o
 -24   6   1       37.94       33.27      6.99 o
 -23   6   1        7.00        8.04      3.03 o
 -22   6   1        7.63        8.20      2.76 o
 -21   6   1        0.15        1.99      3.16 o
 -20   6   1       10.43        9.46      2.79 o
 -19   6   1       11.90       16.54      2.78 o
 -18   6   1        0.66        4.40      2.84 o
 -17   6   1       31.59       34.98      4.73 o
 -16   6   1        6.67        9.28      2.58 o
 -15   6   1       94.56       93.32      7.77 o
 -14   6   1        0.05        0.59      2.61 o
 -13   6   1        0.18       -0.48      2.43 o
 -12   6   1       61.61       68.80      7.24 o
 -11   6   1       13.44       17.18      2.63 o
 -10   6   1       49.32       57.48      3.36 o
  -9   6   1        4.23        5.94      2.83 o
  -8   6   1        4.59       12.48      2.50 o
  -7   6   1        0.33        3.70      2.76 o
  -6   6   1        0.27        0.44      2.68 o
  -5   6   1        4.16        5.44      2.46 o
  -4   6   1        2.92        4.60      2.43 o
  -3   6   1       18.54       15.29      2.88 o
  -2   6   1       19.25       21.04      2.76 o
  -1   6   1       31.31       41.28     11.28 o
   0   6   1      344.21      405.08     41.32 o
   1   6   1       86.33       71.01      3.63 o
   2   6   1       44.34       40.53      4.75 o
   3   6   1        7.28       10.58      3.11 o
   4   6   1       52.27       48.84      3.86 o
   5   6   1        1.78        0.90      2.76 o
   6   6   1        1.36        0.69      2.34 o
   7   6   1        1.94        0.76      2.49 o
   8   6   1        0.04       -0.12      2.65 o
   9   6   1        2.77        1.53      2.71 o
  10   6   1       11.98       14.39      2.69 o
  11   6   1       23.11       23.79      2.83 o
  12   6   1       71.22       69.95      3.84 o
  13   6   1        0.86        4.14      2.60 o
  14   6   1        1.38        0.16      2.58 o
  15   6   1       55.67       66.87      4.35 o
  16   6   1        0.59        2.60      2.87 o
  17   6   1       27.43       26.32      2.88 o
  18   6   1        4.86        3.26      3.03 o
  19   6   1       36.03       34.54      3.55 o
  20   6   1        2.80        5.64      2.90 o
  21   6   1        0.92        2.89      3.21 o
  22   6   1        1.59        5.96      2.95 o
  23   6   1        1.40        2.01      3.29 o
  24   6   1       34.63       21.62      3.32 o
  25   6   1        5.11        2.81      3.42 o
 -22   7   1       11.23       12.33      3.03 o
 -21   7   1        7.93        8.92      2.89 o
 -20   7   1        9.30        9.13      2.92 o
 -19   7   1        0.01        2.29      2.90 o
 -18   7   1        5.77        3.60      2.76 o
 -17   7   1       19.54       16.39      3.01 o
 -16   7   1        3.20        4.54      2.74 o
 -15   7   1        3.35        4.72      2.77 o
 -14   7   1       12.82        9.24      2.76 o
 -13   7   1        1.01        1.44      2.64 o
 -12   7   1        0.45        4.89      2.60 o
 -11   7   1        1.83        4.02      2.85 o
 -10   7   1        1.46        5.77      2.80 o
  -9   7   1       15.23       13.17      2.98 o
  -8   7   1        7.11        6.85      2.53 o
  -7   7   1        2.26        6.67      2.53 o
  -6   7   1        0.77        5.96      2.55 o
  -5   7   1        0.20       -0.73      2.95 o
  -4   7   1       34.50       38.03      3.49 o
  -3   7   1        4.44        8.14      2.77 o
  -2   7   1        0.27        2.98      2.71 o
  -1   7   1        2.69        4.30      2.72 o
   0   7   1        0.04        3.14      2.66 o
   1   7   1        7.00        8.60      2.71 o
   2   7   1        3.75        2.61      2.71 o
   3   7   1        7.73        6.43      2.49 o
   4   7   1       78.78       94.58     10.71 o
   5   7   1       13.51       15.88      2.97 o
   6   7   1       10.95       12.28      2.87 o
   7   7   1       33.98       36.76      3.73 o
   8   7   1       26.52       22.40      3.08 o
   9   7   1       21.81       19.97      2.61 o
  10   7   1       12.41       12.77      2.56 o
  11   7   1        7.15        8.88      2.54 o
  12   7   1        0.12        6.18      2.60 o
  13   7   1        0.26        0.81      2.61 o
  14   7   1        3.81        2.54      2.71 o
  15   7   1        1.41        4.37      2.79 o
  16   7   1        0.20       -1.49      3.55 o
  17   7   1        8.91        8.58      2.74 o
  18   7   1        1.78        0.95      2.79 o
  19   7   1        1.05        1.23      2.78 o
  20   7   1        6.86        6.62      2.96 o
  21   7   1        1.71        3.14      2.83 o
 -15   8   1       10.18       11.67      3.25 o
 -14   8   1        0.06        6.82      3.21 o
 -13   8   1        5.97        5.76      3.10 o
 -12   8   1        6.70        3.54      3.39 o
 -11   8   1        1.62        2.19      3.05 o
 -10   8   1       10.30        8.88      3.03 o
  -9   8   1       12.89        8.00      3.02 o
  -8   8   1        9.29       11.88      2.99 o
  -7   8   1        0.78        4.87      2.93 o
  -6   8   1       15.14       11.72      2.65 o
  -5   8   1       16.88       13.02      2.86 o
  -4   8   1        4.28        4.18      2.95 o
  -3   8   1        0.26        5.06      2.89 o
  -2   8   1        0.05        2.66      2.89 o
  -1   8   1        0.44        0.77      2.85 o
   0   8   1       19.56       10.06      3.16 o
   1   8   1        0.44        3.99      2.96 o
   2   8   1        0.40        1.57      2.89 o
   3   8   1        0.10        3.63      2.89 o
   4   8   1        4.64        2.51      2.89 o
   5   8   1        1.22        3.75      3.04 o
   6   8   1        6.30        6.93      2.72 o
   7   8   1        3.12        3.58      2.66 o
   8   8   1        0.88       -1.47      2.68 o
   9   8   1        6.08        5.64      2.71 o
  10   8   1        2.05        4.37      2.99 o
  11   8   1        4.80        2.45      2.75 o
  12   8   1        3.76        4.64      2.84 o
  13   8   1        0.04        1.11      2.75 o
  14   8   1        7.79        6.85      2.98 o
 -36   0   2        3.19        1.01      8.31 o
 -35   0   2       21.11       17.71      8.31 o
 -18   0   2      163.36      148.61      7.89 o
 -17   0   2     1126.12     1007.95     14.10 o
 -16   0   2        2.55       -0.41      5.45 o
 -15   0   2     1012.21     1115.02     60.66 o
 -14   0   2       18.62        8.93      5.12 o
 -13   0   2     7146.73     7808.32    248.09 o
 -12   0   2     1203.81      997.10     19.80 o
 -11   0   2      582.71      607.20     15.50 o
 -10   0   2     1758.29     1669.35     78.62 o
  -9   0   2        5.26       10.67      5.09 o
  -8   0   2       17.38       24.12      4.30 o
  -7   0   2       18.90       33.92      4.13 o
  -6   0   2      108.42       76.67      4.71 o
  -5   0   2      667.81      553.50     19.76 o
  -4   0   2      101.43       71.42      5.45 o
  -3   0   2      462.01      554.00      7.03 o
  -2   0   2     1364.05     1426.24     30.84 o
  -1   0   2      341.01      344.46      7.48 o
   0   0   2    13467.51    14101.65     26.42 o
   1   0   2     3242.33     3421.13     39.23 o
   2   0   2      546.99      540.63     19.97 o
   3   0   2      128.44       99.46      5.04 o
   4   0   2     2046.54     2141.19     28.49 o
   5   0   2     1656.14     1534.13     16.66 o
   6   0   2      579.01      530.19     34.07 o
   7   0   2       27.92       10.84      4.47 o
   8   0   2        4.36       -2.33      3.94 o
   9   0   2     5277.61     5098.10     21.57 o
  10   0   2      648.72      532.89     26.05 o
  11   0   2     5443.92     5789.43    267.68 o
  12   0   2     1465.37     1422.32     90.96 o
  13   0   2       23.03       16.33      8.56 o
  14   0   2     1806.99     1802.22    249.39 o
  15   0   2        1.40       -1.74      3.83 o
  16   0   2      402.17      365.18     26.10 o
  17   0   2       88.32       75.81     12.25 o
  18   0   2      429.62      496.00      8.73 o
  19   0   2      212.68      225.14      7.80 o
  20   0   2      135.44      154.31      7.22 o
  21   0   2        0.24        3.32      4.29 o
  22   0   2       15.70       18.14      4.06 o
  23   0   2        5.16        8.77      4.50 o
  24   0   2      271.39      254.26      6.71 o
  25   0   2       96.34      130.26      6.04 o
  26   0   2        1.52        0.73      5.10 o
  27   0   2       13.18       20.21      5.21 o
  28   0   2       88.03      104.33      5.81 o
  29   0   2       71.55       82.20      6.18 o
  30   0   2       60.91       78.81      6.08 o
  31   0   2       11.67       22.03      5.87 o
  32   0   2       41.63       56.03      6.02 o
  33   0   2       27.29       43.80      7.18 o
  34   0   2        6.18        6.79      6.63 o
 -35   1   2        2.30        2.18      8.22 o
 -34   1   2        0.02        0.50      7.97 o
 -33   1   2        0.16        3.86      6.38 o
 -32   1   2        1.63       -0.25      7.72 o
 -31   1   2        0.67        0.59      7.47 o
 -30   1   2        3.41        9.31      7.38 o
 -29   1   2        4.59        6.46      5.87 o
 -28   1   2        0.11        5.45      5.71 o
 -27   1   2       89.67       72.84      6.46 o
 -26   1   2        0.00        3.36      6.96 o
 -25   1   2       80.28       82.74      7.47 o
 -24   1   2       10.54        8.56      5.45 o
 -23   1   2        7.44        5.20      6.71 o
 -22   1   2       40.02       42.10      5.30 o
 -21   1   2        0.03        1.61      4.84 o
 -20   1   2        8.78       13.15      4.65 o
 -19   1   2       13.69       16.95      4.59 o
 -18   1   2       67.06       66.66      5.33 o
 -17   1   2       58.22       54.91      4.62 o
 -16   1   2      139.69      131.72      5.68 o
 -15   1   2      318.31      330.53     15.01 o
 -14   1   2      456.74      438.54     24.01 o
 -13   1   2     1057.75     1001.08     59.09 o
 -12   1   2      841.03      793.07     22.96 o
 -11   1   2      257.53      236.37      7.66 o
 -10   1   2       68.17       56.53      2.76 o
  -9   1   2        0.81        0.53      2.66 o
  -8   1   2        2.31        4.47      3.00 o
  -7   1   2      287.69      316.42      4.94 o
  -6   1   2      180.15      180.71      3.54 o
  -5   1   2      655.72      668.25      5.67 o
  -4   1   2      104.63      126.75      3.70 o
  -3   1   2     1722.24     1822.41     18.16 o
  -2   1   2        2.15        7.31      3.36 o
  -1   1   2      962.54     1025.92     59.67 o
   0   1   2        4.63       10.55      3.58 o
   1   1   2      171.43      163.59      4.13 o
   2   1   2     1832.99     1884.19     14.37 o
   3   1   2     1370.91     1348.91      6.81 o
   4   1   2      582.16      539.48     29.76 o
   5   1   2      403.94      308.94     35.02 o
   6   1   2      710.29      620.80     21.75 o
   7   1   2        0.51       -2.20      3.13 o
   8   1   2      132.72      148.27      3.77 o
   9   1   2      471.65      468.33     17.69 o
  10   1   2       27.49       23.29      2.84 o
  11   1   2      339.21      316.53      7.07 o
  12   1   2        0.17        1.05      2.81 o
  13   1   2       49.37       42.53      3.44 o
  14   1   2       13.56       12.88      2.73 o
  15   1   2       28.78       31.14      3.54 o
  16   1   2        4.83        3.98      2.67 o
  17   1   2        9.46       10.68      2.98 o
  18   1   2        0.17        4.40      2.93 o
  19   1   2       32.36       32.70      3.42 o
  20   1   2       51.14       51.77      3.13 o
  21   1   2        3.58        5.10      3.06 o
  22   1   2       25.21       23.97      2.99 o
  23   1   2       31.79       27.58      3.18 o
  24   1   2       17.57       15.87      3.40 o
  25   1   2        1.65        7.24      3.82 o
  26   1   2        0.43        3.92      4.14 o
  27   1   2       13.30       11.72      3.51 o
  28   1   2        2.91        3.60      3.78 o
  29   1   2        1.24        2.51      3.80 o
  30   1   2        0.04        1.18      3.84 o
  31   1   2        1.14        2.70      4.01 o
  32   1   2        0.20       -0.25      4.10 o
  33   1   2        3.45        6.87      4.55 o
 -35   2   2        4.84        7.89      6.88 o
 -34   2   2        0.98       -0.67      8.31 o
 -33   2   2        5.23        8.22      7.97 o
 -32   2   2        0.47        2.27      6.46 o
 -31   2   2        0.82        2.10      6.21 o
 -30   2   2        0.19        6.29      6.21 o
 -29   2   2       29.01       33.73      6.29 o
 -28   2   2       41.07       46.72      5.14 o
 -27   2   2       27.54       35.27      6.04 o
 -26   2   2        0.05        1.63      5.03 o
 -25   2   2       40.39       45.51      4.46 o
 -24   2   2       18.03       11.34      4.58 o
 -23   2   2      111.46      114.45      4.61 o
 -22   2   2        1.73        6.35      4.30 o
 -21   2   2       17.72       16.77      4.15 o
 -20   2   2       25.05       20.46      4.13 o
 -19   2   2       62.69       58.69      3.88 o
 -18   2   2       30.17       29.13      3.42 o
 -17   2   2      522.51      520.32     32.59 o
 -16   2   2        9.68       11.99      3.87 o
 -15   2   2      186.05      217.85     20.31 o
 -14   2   2       35.83       23.76      4.11 o
 -13   2   2     1922.64     2237.86    185.39 o
 -12   2   2      938.09      808.06     39.12 o
 -11   2   2       42.55       51.47      3.04 o
 -10   2   2     1209.90     1220.29     30.51 o
  -9   2   2       67.37       69.45      2.63 o
  -8   2   2      207.21      218.59      4.74 o
  -7   2   2       62.11       66.48      2.91 o
  -6   2   2        8.03        7.28      2.41 o
  -5   2   2       30.94       28.21      2.50 o
  -4   2   2     1176.51     1204.81      7.68 o
  -3   2   2        2.28        3.89      2.47 o
  -2   2   2      194.67      195.21      6.20 o
  -1   2   2      224.04      242.89      5.58 o
   0   2   2     1736.15     1967.50     18.91 o
   1   2   2     3118.78     3293.62    117.48 o
   2   2   2       57.56       84.29      3.69 o
   3   2   2      122.80      143.49      3.94 o
   4   2   2      637.04      598.00      5.06 o
   5   2   2      341.05      328.69      9.67 o
   6   2   2      564.15      562.27     15.66 o
   7   2   2       27.40       32.14      3.02 o
   8   2   2      151.49      195.60      3.36 o
   9   2   2     1000.08      985.25     31.01 o
  10   2   2      111.81       79.09      5.70 o
  11   2   2     1867.86     2142.50    136.66 o
  12   2   2      546.33      535.96     31.01 o
  13   2   2       92.20       83.87      5.26 o
  14   2   2      415.61      385.07     25.31 o
  15   2   2      124.81      111.45      6.06 o
  16   2   2      112.17       97.00      5.04 o
  17   2   2      282.81      326.86     17.77 o
  18   2   2       59.48       45.37      3.14 o
  19   2   2       85.63      100.53      6.10 o
  20   2   2       12.31       11.49      3.15 o
  21   2   2        4.57        3.21      3.11 o
  22   2   2       48.91       60.46      3.59 o
  23   2   2       16.45       24.61      3.62 o
  24   2   2       26.72       14.03      3.64 o
  25   2   2       87.05      115.79      6.33 o
  26   2   2        3.97        3.99      3.53 o
  27   2   2        9.42       15.46      3.81 o
  28   2   2       53.57       61.58      4.07 o
  29   2   2       24.06       28.49      4.00 o
  30   2   2       45.56       61.20      4.64 o
  31   2   2        6.42        7.37      4.37 o
  32   2   2       20.10       24.51      4.44 o
  33   2   2       17.42       24.30      4.47 o
 -33   3   2        0.54        4.78      6.26 o
 -32   3   2        2.50        4.06      5.77 o
 -31   3   2        0.29        3.28      5.35 o
 -30   3   2        0.21       -0.54      5.94 o
 -29   3   2        2.29        2.67      4.83 o
 -28   3   2        3.82        6.26      4.84 o
 -27   3   2      275.57      243.99     15.34 o
 -26   3   2        0.23        0.38      4.14 o
 -25   3   2      207.62      218.88     11.80 o
 -24   3   2        8.33        7.84      3.79 o
 -23   3   2       19.91       19.68      3.48 o
 -22   3   2       97.24      115.79      4.01 o
 -21   3   2        2.98        5.48      3.43 o
 -20   3   2        0.68        5.99      3.43 o
 -19   3   2        2.08        0.98      3.00 o
 -18   3   2       50.73       52.07      3.14 o
 -17   3   2      149.37      138.49      4.29 o
 -16   3   2      139.44      148.67      6.25 o
 -15   3   2      240.22      272.77     13.43 o
 -14   3   2      226.57      244.68     13.69 o
 -13   3   2      485.87      516.19     28.69 o
 -12   3   2      196.48      209.20      7.00 o
 -11   3   2       22.85       24.77      2.43 o
 -10   3   2       11.26        9.60      2.38 o
  -9   3   2       11.12       14.63      2.22 o
  -8   3   2        9.28        9.82      2.42 o
  -7   3   2       75.46       88.71      3.01 o
  -6   3   2       12.28       13.57      2.77 o
  -5   3   2      538.19      598.44     13.93 o
  -4   3   2      442.88      494.57      8.57 o
  -3   3   2     3434.20     3892.54     65.77 o
  -2   3   2        1.75       47.78     11.34 o
  -1   3   2     2255.64     2505.38     64.13 o
   0   3   2       30.20       43.84      4.54 o
   1   3   2      116.34      123.54      3.10 o
   2   3   2     2078.13     2129.10     38.94 o
   3   3   2     1561.78     1491.89     22.79 o
   4   3   2      485.56      401.10     12.39 o
   5   3   2      274.61      204.00     11.36 o
   6   3   2      880.69      759.34     23.02 o
   7   3   2        6.16        7.04      2.93 o
   8   3   2       15.08       21.33      3.27 o
   9   3   2      519.24      476.94     36.58 o
  10   3   2        0.38        0.52      3.09 o
  11   3   2      435.74      396.66      3.81 o
  12   3   2       22.20       32.21      3.50 o
  13   3   2      226.23      191.07     12.42 o
  14   3   2       14.44       10.66      3.44 o
  15   3   2        0.43        6.20      2.83 o
  16   3   2        0.30        2.98      2.93 o
  17   3   2        2.06        3.36      3.03 o
  18   3   2       16.28       20.29      4.02 o
  19   3   2      134.14      134.41      5.51 o
  20   3   2       41.76       37.65      3.96 o
  21   3   2      117.23      125.59     11.01 o
  22   3   2       20.79       20.63      3.34 o
  23   3   2       81.24       78.14      5.16 o
  24   3   2       27.14       25.30      3.11 o
  25   3   2       10.67       10.82      3.57 o
  26   3   2        0.25       -0.04      3.39 o
  27   3   2       37.91       39.06      4.14 o
  28   3   2        8.00        6.13      3.73 o
  29   3   2        2.16        2.16      3.75 o
  30   3   2        0.05        1.79      3.85 o
  31   3   2        1.91        0.05      4.21 o
 -32   4   2        0.01        1.05      4.98 o
 -31   4   2        4.63        4.71      4.84 o
 -30   4   2        3.12        2.84      4.59 o
 -29   4   2        7.92        8.41      4.63 o
 -28   4   2       77.33       65.54      5.08 o
 -27   4   2       18.24       17.87      3.98 o
 -26   4   2       13.99       16.30      3.66 o
 -25   4   2        0.02        0.29      3.66 o
 -24   4   2       16.84       11.18      3.16 o
 -23   4   2        6.70        7.78      3.08 o
 -22   4   2        7.17        7.06      3.00 o
 -21   4   2        0.06        1.32      2.69 o
 -20   4   2        1.12        3.47      2.80 o
 -19   4   2       15.75       12.54      2.63 o
 -18   4   2        0.58        4.30      2.61 o
 -17   4   2       45.02       41.50      2.76 o
 -16   4   2       17.41       15.91      2.75 o
 -15   4   2        4.08        1.94      2.69 o
 -14   4   2       26.21       26.92      2.70 o
 -13   4   2        1.36        6.11      2.74 o
 -12   4   2      211.65      193.86      8.85 o
 -11   4   2       17.12       16.01      2.74 o
 -10   4   2       86.72       82.88      2.94 o
  -9   4   2        9.30        5.37      2.49 o
  -8   4   2      355.82      378.89     10.93 o
  -7   4   2      102.66      122.71      4.55 o
  -6   4   2       90.87       98.14      7.12 o
  -5   4   2      348.10      351.70     13.15 o
  -4   4   2     1142.33     1195.09     14.01 o
  -3   4   2      175.46      192.48      8.17 o
  -2   4   2        2.01        6.67      2.35 o
  -1   4   2      332.68      367.13     11.91 o
   0   4   2       20.32       26.12      3.22 o
   1   4   2      437.18      524.44     15.84 o
   2   4   2      109.14      136.43      4.48 o
   3   4   2      121.04      147.29      5.26 o
   4   4   2       26.08       23.56      2.71 o
   5   4   2        0.03        2.67      2.64 o
   6   4   2       67.79       89.10      5.24 o
   7   4   2        1.11       -2.69      2.49 o
   8   4   2       45.52       79.07      2.76 o
   9   4   2        9.19        6.44      2.58 o
  10   4   2        6.10        3.79      2.53 o
  11   4   2       12.88       18.71      2.95 o
  12   4   2       41.65       36.92      3.09 o
  13   4   2       91.70       84.14      5.25 o
  14   4   2       20.84       20.99      3.27 o
  15   4   2      275.49      265.96      5.30 o
  16   4   2       23.34       30.49      5.46 o
  17   4   2      200.38      204.82     17.42 o
  18   4   2        9.45        8.61      4.34 o
  19   4   2        0.97        0.75      3.19 o
  20   4   2       56.35       64.00      3.45 o
  21   4   2       34.65       40.68      3.33 o
  22   4   2       29.74       37.32      3.78 o
  23   4   2       34.21       37.38      3.35 o
  24   4   2       28.45       33.19      3.77 o
  25   4   2       29.12       32.54      3.75 o
  26   4   2        3.52        6.10      3.70 o
  27   4   2        2.91        6.16      3.59 o
  28   4   2        6.48        3.67      3.72 o
  29   4   2        1.26        2.93      3.98 o
  30   4   2       11.14       11.52      4.16 o
 -29   5   2        1.38        1.71      3.70 o
 -28   5   2        4.11        2.43      3.78 o
 -27   5   2       98.05       91.88      9.98 o
 -26   5   2        0.56        1.35      3.13 o
 -25   5   2       60.54       58.06      3.34 o
 -24   5   2        0.16       -0.36      2.93 o
 -23   5   2        4.21        5.76      2.88 o
 -22   5   2       22.92       21.80      2.80 o
 -21   5   2        2.26        5.63      2.96 o
 -20   5   2        0.43        2.16      2.69 o
 -19   5   2       22.50       18.40      2.75 o
 -18   5   2        1.37        2.53      2.69 o
 -17   5   2       21.10       21.87      2.87 o
 -16   5   2        4.58        5.77      2.57 o
 -15   5   2        0.38        1.32      2.61 o
 -14   5   2        5.45        8.98      2.51 o
 -13   5   2       63.10       54.19      3.41 o
 -12   5   2      230.16      286.26      9.83 o
 -11   5   2       28.83       35.32      4.75 o
 -10   5   2        3.59        2.47      2.45 o
  -9   5   2        7.78       11.48      2.62 o
  -8   5   2        3.22        3.39      2.49 o
  -7   5   2       13.85       10.19      5.44 o
  -6   5   2      282.71      335.06     24.18 o
  -5   5   2        3.39        4.01      2.75 o
  -4   5   2      128.29      172.35     16.61 o
  -3   5   2      926.16      930.57     26.48 o
  -2   5   2        4.14       27.76      7.70 o
  -1   5   2      635.74      756.19     32.07 o
   0   5   2       11.22       34.02      8.00 o
   1   5   2        0.12        3.90      2.31 o
   2   5   2       77.37       84.26      6.21 o
   3   5   2       45.62       58.40      4.35 o
   4   5   2        4.24        9.02      2.70 o
   5   5   2        3.36        2.75      2.70 o
   6   5   2       31.00       29.54      2.63 o
   7   5   2       13.20       12.42      2.58 o
   8   5   2       18.11       10.90      2.78 o
   9   5   2       29.79       31.08      2.65 o
  10   5   2       25.83       17.85      2.77 o
  11   5   2        4.39        4.88      2.89 o
  12   5   2      153.93      160.78     10.51 o
  13   5   2       86.19       89.96      7.98 o
  14   5   2       85.17       86.34      3.97 o
  15   5   2       12.79       11.52      3.03 o
  16   5   2        1.34        4.70      2.77 o
  17   5   2        0.24        1.71      2.73 o
  18   5   2       33.79       30.43      2.95 o
  19   5   2       31.29       36.39      3.16 o
  20   5   2        0.31       -1.24      3.23 o
  21   5   2      128.21      140.55      7.01 o
  22   5   2        0.17        2.68      3.20 o
  23   5   2       38.97       37.47      3.14 o
  24   5   2        4.45        5.90      3.06 o
  25   5   2        6.93        7.86      3.20 o
  26   5   2        0.23        1.15      3.41 o
  27   5   2       10.00        5.70      3.35 o
 -26   6   2        0.00        1.31      3.11 o
 -25   6   2        1.20        2.67      3.39 o
 -24   6   2        0.01        4.24      3.07 o
 -23   6   2        1.36       -2.47      2.93 o
 -22   6   2        0.24        0.99      2.90 o
 -21   6   2        0.72        2.61      2.96 o
 -20   6   2        0.22        2.57      2.73 o
 -19   6   2        8.68       10.13      2.83 o
 -18   6   2        0.01        1.21      2.62 o
 -17   6   2        0.08        1.52      2.78 o
 -16   6   2        0.01        1.64      2.64 o
 -15   6   2        0.09        5.08      2.74 o
 -14   6   2       10.48        6.53      3.00 o
 -13   6   2       34.89       36.41      4.87 o
 -12   6   2        6.04        3.85      2.60 o
 -11   6   2        0.15        1.55      2.50 o
 -10   6   2       88.06       93.09     10.04 o
  -9   6   2       54.68       48.35      4.75 o
  -8   6   2      129.65      167.81     16.51 o
  -7   6   2       11.88        7.06      3.82 o
  -6   6   2       87.13       80.60     11.51 o
  -5   6   2      302.84      258.53     19.46 o
  -4   6   2      174.05      138.57      3.68 o
  -3   6   2       53.90       67.66     14.49 o
  -2   6   2        4.62        9.66      2.40 o
  -1   6   2        1.79        2.03      2.36 o
   0   6   2        0.83        4.36      2.72 o
   1   6   2        4.95        7.35      4.33 o
   2   6   2        9.32       11.61      2.44 o
   3   6   2        4.70        5.95      2.73 o
   4   6   2        0.16       -0.97      3.08 o
   5   6   2        1.45        3.05      2.69 o
   6   6   2        0.53        5.81      2.87 o
   7   6   2       42.73       44.06      4.27 o
   8   6   2        9.04       10.16      2.41 o
   9   6   2        7.83        8.64      2.42 o
  10   6   2        7.90        8.32      2.38 o
  11   6   2       29.23       29.89      2.82 o
  12   6   2        0.30       -1.91      2.70 o
  13   6   2       17.78       16.54      3.05 o
  14   6   2       59.76       52.11      3.46 o
  15   6   2       82.07       86.14      4.31 o
  16   6   2       55.23       69.08      5.31 o
  17   6   2        2.74        3.18      2.84 o
  18   6   2        0.00        1.47      2.84 o
  19   6   2       35.60       40.11      3.16 o
  20   6   2       56.37       41.15      3.16 o
  21   6   2       31.34       27.44      4.64 o
  22   6   2        0.41        2.23      3.48 o
  23   6   2        0.45        1.43      3.75 o
  24   6   2        8.87        6.86      3.86 o
 -21   7   2        0.69        2.48      3.00 o
 -20   7   2        0.56        2.26      3.18 o
 -19   7   2        0.78        5.62      2.92 o
 -18   7   2        2.25        5.60      3.71 o
 -17   7   2        0.34        6.07      3.30 o
 -16   7   2        1.33        2.12      2.95 o
 -15   7   2        0.31        0.60      3.08 o
 -14   7   2        0.01        1.30      3.13 o
 -13   7   2       33.56       25.75      3.14 o
 -12   7   2       93.42       89.42     14.35 o
 -11   7   2        3.71        8.68      2.74 o
 -10   7   2       23.09       19.44      3.97 o
  -9   7   2        0.69        6.55      3.35 o
  -8   7   2        1.02        2.29      2.88 o
  -7   7   2        4.78        8.56      4.31 o
  -6   7   2       33.88       23.87      4.46 o
  -5   7   2        7.25        7.33      2.79 o
  -4   7   2        9.81        7.84      3.26 o
  -3   7   2       72.78       57.22      3.40 o
  -2   7   2        1.66       11.26      2.93 o
  -1   7   2       77.65       69.36      9.16 o
   0   7   2        2.32        5.12      2.47 o
   1   7   2        0.88        5.36      2.46 o
   2   7   2        0.78        8.33      2.43 o
   3   7   2        0.03        2.76      2.45 o
   4   7   2        3.45        7.21      2.46 o
   5   7   2        0.07       -0.09      2.52 o
   6   7   2        0.26        6.44      2.49 o
   7   7   2        2.75        7.13      2.65 o
   8   7   2        1.38        2.28      2.51 o
   9   7   2       11.31       11.39      2.55 o
  10   7   2        0.24       -1.17      2.57 o
  11   7   2        3.57        2.03      2.61 o
  12   7   2       69.69       77.23      9.25 o
  13   7   2       13.44       11.83      2.66 o
  14   7   2       23.70       25.73      4.57 o
  15   7   2        0.05        0.34      2.68 o
  16   7   2        3.75        2.79      2.71 o
  17   7   2        3.40        5.34      3.01 o
  18   7   2        5.62        3.59      2.82 o
  19   7   2        0.03        0.49      3.09 o
 -13   8   2        6.70        3.67      3.96 o
 -12   8   2        0.18        2.62      3.73 o
 -11   8   2        0.20        1.20      3.71 o
 -10   8   2       47.96       26.43      3.80 o
  -9   8   2       18.71       12.60      3.18 o
  -8   8   2       32.69       29.58      6.22 o
  -7   8   2        0.42        0.03      3.03 o
  -6   8   2        7.08        6.35      3.05 o
  -5   8   2       38.29       32.68      4.85 o
  -4   8   2       15.99       17.33      3.26 o
  -3   8   2        5.08        5.48      3.01 o
  -2   8   2        0.99        8.12      2.91 o
  -1   8   2        1.51        3.75      2.91 o
   0   8   2        0.00        4.10      2.92 o
   1   8   2        1.13        3.18      2.89 o
   2   8   2        1.53        2.80      2.90 o
   3   8   2        2.08        5.53      2.65 o
   4   8   2        3.39        3.68      2.66 o
   5   8   2        2.53        4.50      2.79 o
   6   8   2        1.35        0.84      2.73 o
   7   8   2        5.59        6.40      2.69 o
   8   8   2        1.87        4.51      2.79 o
   9   8   2        2.74        4.99      2.75 o
  10   8   2        2.46        4.79      2.77 o
  11   8   2        5.20        4.92      2.91 o
 -34   1   3        0.01        1.73      6.61 o
 -33   1   3        5.94        4.44      6.59 o
 -32   1   3        2.89        3.24      6.10 o
 -31   1   3        4.52        8.41      5.96 o
 -30   1   3        2.24        5.54      6.21 o
 -29   1   3       11.84       15.90      6.02 o
 -28   1   3        0.07        4.54      5.78 o
 -27   1   3      214.79      180.41      6.98 o
 -26   1   3       12.98        6.58      5.81 o
 -25   1   3      412.20      377.80      8.44 o
 -24   1   3       33.46       27.32      5.48 o
 -23   1   3       81.73      102.96      6.00 o
 -22   1   3       21.55       20.35      4.55 o
 -21   1   3      504.92      564.02     35.75 o
 -20   1   3       19.41       21.53      4.29 o
 -19   1   3       22.57       28.16      3.78 o
 -18   1   3        0.64        1.45      3.49 o
 -17   1   3      245.00      294.07      4.44 o
 -16   1   3      708.23      738.28     26.71 o
 -15   1   3        3.84        5.84      3.65 o
 -14   1   3        0.02        0.21      3.33 o
 -13   1   3       91.23      104.24      4.28 o
 -12   1   3       43.87       55.66      3.00 o
 -11   1   3       25.56       35.61      2.79 o
 -10   1   3        7.86        6.11      2.74 o
  -9   1   3       82.40       87.34      2.93 o
  -8   1   3       56.20       62.77      3.43 o
  -7   1   3      453.81      487.52      8.94 o
  -6   1   3        3.81        1.70      3.48 o
  -5   1   3     1798.81     1883.39     20.45 o
  -4   1   3      405.79      409.81      6.41 o
  -3   1   3     6122.71     6606.87     67.09 o
  -2   1   3      225.99      216.80      4.70 o
  -1   1   3     3151.76     3467.86     26.38 o
   0   1   3      260.96      259.09      4.97 o
   1   1   3      319.77      334.06      5.95 o
   2   1   3      123.23      140.69      3.26 o
   3   1   3        0.22        5.84      2.81 o
   4   1   3       80.05       53.16      2.89 o
   5   1   3       61.72       52.35      3.01 o
   6   1   3      490.06      454.91     10.54 o
   7   1   3      420.74      452.35     12.35 o
   8   1   3     1341.71     1420.97     36.47 o
   9   1   3      318.68      316.85      5.82 o
  10   1   3      144.70      118.58     10.34 o
  11   1   3      596.53      564.90     23.42 o
  12   1   3       86.09       59.61      5.05 o
  13   1   3      390.72      390.33     32.59 o
  14   1   3        9.34        9.18      2.91 o
  15   1   3        5.96        1.97      3.35 o
  16   1   3        1.23        1.21      2.79 o
  17   1   3        0.02        3.96      2.97 o
  18   1   3       11.00        4.32      2.90 o
  19   1   3      228.52      254.49     14.42 o
  20   1   3      130.02       94.86      3.11 o
  21   1   3      264.08      272.32     22.06 o
  22   1   3       73.41       79.16      4.59 o
  23   1   3       33.26       19.65      3.20 o
  24   1   3       87.61      108.28      8.07 o
  25   1   3      103.83       95.20      7.13 o
  26   1   3       21.42       27.50      4.08 o
  27   1   3       33.62       34.97      3.97 o
  28   1   3       31.70       32.05      3.60 o
  29   1   3        0.00        1.62      3.39 o
  30   1   3        1.56        5.36      3.85 o
  31   1   3        5.72        4.28      4.01 o
 -34   2   3        1.83        2.19      7.06 o
 -33   2   3        1.11        4.11      6.91 o
 -32   2   3        1.26       -1.03      6.53 o
 -31   2   3        0.03        2.60      6.55 o
 -30   2   3        0.01        2.80      5.43 o
 -29   2   3        6.48        8.25      6.33 o
 -28   2   3        1.16        3.75      5.18 o
 -27   2   3       22.39       24.54      4.91 o
 -26   2   3        0.15        3.06      4.12 o
 -25   2   3       21.35       15.83      4.56 o
 -24   2   3       17.81        4.93      4.46 o
 -23   2   3        2.04        5.16      4.42 o
 -22   2   3       41.23       33.53      4.23 o
 -21   2   3        2.91        2.53      3.83 o
 -20   2   3        8.55       15.61      3.27 o
 -19   2   3       10.28       10.63      3.94 o
 -18   2   3        7.63        9.79      3.89 o
 -17   2   3       21.76       23.82      3.84 o
 -16   2   3      191.12      189.42      6.23 o
 -15   2   3      592.32      614.36     27.85 o
 -14   2   3       23.22       25.20      3.69 o
 -13   2   3     1046.53     1234.18     60.06 o
 -12   2   3       28.17       27.74      3.11 o
 -11   2   3      354.29      401.29      9.74 o
 -10   2   3       45.43       45.99      2.82 o
  -9   2   3      187.99      192.98      5.89 o
  -8   2   3      101.18      106.02      3.79 o
  -7   2   3       57.48       65.23      2.75 o
  -6   2   3      136.72      139.52      3.00 o
  -5   2   3      164.70      151.27      4.11 o
  -4   2   3        0.95        7.40      2.98 o
  -3   2   3       16.57       21.58      2.88 o
  -2   2   3      364.45      310.54      6.28 o
  -1   2   3      201.09      155.96      3.24 o
   0   2   3      138.98       85.45      4.47 o
   1   2   3        2.23        2.43      2.78 o
   2   2   3      501.00      485.61      9.21 o
   3   2   3        2.78        3.58      2.87 o
   4   2   3       73.72       71.17      3.16 o
   5   2   3      750.42      695.62     26.72 o
   6   2   3       71.56       42.81      3.00 o
   7   2   3      883.12      873.12     16.52 o
   8   2   3      555.20      520.47     13.94 o
   9   2   3     1452.37     1425.81     55.27 o
  10   2   3        9.20        3.34      3.05 o
  11   2   3     1214.81     1239.16     76.97 o
  12   2   3       49.17       56.03      3.96 o
  13   2   3       15.74       11.35      2.76 o
  14   2   3       10.96       11.17      2.79 o
  15   2   3       16.49       14.29      2.75 o
  16   2   3        0.33        5.18      2.95 o
  17   2   3        4.06        7.12      2.80 o
  18   2   3       29.55       26.57      3.15 o
  19   2   3       33.83       37.99      3.06 o
  20   2   3       32.01       29.25      4.64 o
  21   2   3        6.55        7.32      2.93 o
  22   2   3        0.67       -0.12      3.04 o
  23   2   3       11.38       12.42      3.08 o
  24   2   3        8.84        9.89      3.29 o
  25   2   3        0.36        5.97      3.15 o
  26   2   3       11.47       12.31      3.29 o
  27   2   3        0.00        2.11      3.62 o
  28   2   3        4.04        3.27      3.39 o
  29   2   3       11.03       11.13      3.53 o
  30   2   3        4.31        6.05      4.19 o
  31   2   3        4.06        5.27      4.33 o
 -32   3   3        4.55        4.73      5.27 o
 -31   3   3        0.25        1.29      5.16 o
 -30   3   3        1.07        2.38      4.56 o
 -29   3   3        1.37       -0.78      4.43 o
 -28   3   3       10.82        3.62      4.51 o
 -27   3   3        9.46        7.12      4.82 o
 -26   3   3        0.41        2.52      3.92 o
 -25   3   3       26.91       17.34      4.16 o
 -24   3   3       12.54       10.24      3.89 o
 -23   3   3        0.58        4.05      3.70 o
 -22   3   3       33.20       30.35      3.61 o
 -21   3   3        2.81        3.56      3.35 o
 -20   3   3       11.40       11.20      3.37 o
 -19   3   3        1.26        3.69      3.08 o
 -18   3   3        0.07       -1.89      2.95 o
 -17   3   3       23.48       26.83      2.82 o
 -16   3   3      183.46      182.06     17.95 o
 -15   3   3        2.16        3.58      3.64 o
 -14   3   3       29.49       28.34      2.86 o
 -13   3   3      134.67      120.93      8.14 o
 -12   3   3      133.53      129.60      9.39 o
 -11   3   3       42.17       45.15      2.80 o
 -10   3   3       54.74       60.04      2.95 o
  -9   3   3       47.40       37.96      2.92 o
  -8   3   3      332.85      332.58     16.88 o
  -7   3   3        1.07        1.56      2.52 o
  -6   3   3      198.05      202.46      9.31 o
  -5   3   3       34.70       41.09      2.79 o
  -4   3   3      213.26      213.98      9.71 o
  -3   3   3      489.76      591.07     20.18 o
  -2   3   3       20.97       26.91      2.91 o
  -1   3   3       85.30      105.12      2.99 o
   0   3   3       22.89       26.45      3.26 o
   1   3   3      124.56      127.81      3.06 o
   2   3   3        5.82        2.15      2.89 o
   3   3   3        1.49        4.58      2.78 o
   4   3   3        5.52       13.07      2.90 o
   5   3   3       68.44       65.02      2.94 o
   6   3   3       12.64       16.96      2.89 o
   7   3   3      311.58      309.78     11.29 o
   8   3   3      324.91      353.46      9.45 o
   9   3   3      149.79      121.94      6.28 o
  10   3   3       16.98       20.10      2.99 o
  11   3   3       47.29       46.98      4.51 o
  12   3   3      119.31      110.43      8.33 o
  13   3   3      329.46      359.09     18.33 o
  14   3   3       45.12       51.61      3.20 o
  15   3   3        6.02        5.89      2.89 o
  16   3   3        0.36        1.22      3.05 o
  17   3   3        9.82       14.27      2.92 o
  18   3   3        4.51       10.97      3.15 o
  19   3   3       79.38       96.35      4.94 o
  20   3   3        0.13        4.51      3.24 o
  21   3   3      124.34      149.56     12.84 o
  22   3   3        2.23        0.94      3.33 o
  23   3   3        0.32        6.07      3.39 o
  24   3   3        7.96        9.17      3.31 o
  25   3   3       29.02       32.19      3.74 o
  26   3   3       21.75       27.22      3.67 o
  27   3   3        3.07        6.01      3.60 o
  28   3   3       14.43       20.32      4.22 o
  29   3   3        0.62        0.63      3.79 o
 -30   4   3        1.90        3.78      4.62 o
 -29   4   3        1.70       -0.58      4.78 o
 -28   4   3       28.75       17.50      4.78 o
 -27   4   3        0.74        6.42      4.39 o
 -26   4   3        2.33        2.29      3.94 o
 -25   4   3        4.92        3.78      3.46 o
 -24   4   3        5.68        7.46      3.34 o
 -23   4   3        2.87        6.18      3.13 o
 -22   4   3        5.59        4.60      3.29 o
 -21   4   3        0.37        4.54      3.18 o
 -20   4   3        4.69        4.66      2.91 o
 -19   4   3        4.34        1.74      3.08 o
 -18   4   3        6.47        7.64      3.38 o
 -17   4   3        6.68        8.06      3.72 o
 -16   4   3        1.75        1.57      3.75 o
 -15   4   3      196.43      207.92      8.33 o
 -14   4   3       64.88       73.73      6.89 o
 -13   4   3      958.48     1155.35     41.69 o
 -12   4   3       42.10       37.49      5.49 o
 -11   4   3        8.91       13.17      2.80 o
 -10   4   3      234.52      273.99     15.56 o
  -9   4   3       37.08       42.20      3.79 o
  -8   4   3       18.44       24.42      2.70 o
  -7   4   3       22.62       25.37      2.84 o
  -6   4   3       25.06       29.23      2.47 o
  -5   4   3       22.50       21.21      3.07 o
  -4   4   3      161.63      181.46      6.02 o
  -3   4   3        5.70       10.98      2.34 o
  -2   4   3      110.01       91.55      3.18 o
  -1   4   3       21.07       19.41      2.36 o
   0   4   3       30.22       27.70      2.86 o
   1   4   3       15.79       20.72      2.66 o
   2   4   3      111.08      101.82      4.30 o
   3   4   3        6.34        9.29      2.59 o
   4   4   3        2.52       -1.05      2.62 o
   5   4   3      110.94      102.87      5.80 o
   6   4   3       19.20       29.70      3.86 o
   7   4   3       96.02       92.62     10.81 o
   8   4   3       19.59        0.76      4.73 o
   9   4   3      511.15      457.61     21.83 o
  10   4   3        0.10      -17.39      8.70 o
  11   4   3      824.02      873.71     51.10 o
  12   4   3       86.81       82.17      4.62 o
  13   4   3        9.48       13.40      2.98 o
  14   4   3      116.17      123.77     12.38 o
  15   4   3        0.17        2.05      3.06 o
  16   4   3        1.55        0.79      3.15 o
  17   4   3       18.60       24.44      3.01 o
  18   4   3       10.73       10.92      3.14 o
  19   4   3       48.34       52.75      4.21 o
  20   4   3        0.03        2.00      3.22 o
  21   4   3        0.15        1.59      3.25 o
  22   4   3        5.26        7.84      3.15 o
  23   4   3        0.40        0.57      3.35 o
  24   4   3        0.03        1.59      3.78 o
  25   4   3        1.83        2.87      3.80 o
  26   4   3        5.45        6.45      3.67 o
  27   4   3        0.47        3.91      3.79 o
 -28   5   3        0.37        2.11      3.99 o
 -27   5   3        3.61        4.10      4.04 o
 -26   5   3        0.48        2.23      3.54 o
 -25   5   3        2.36        3.19      3.61 o
 -24   5   3        7.38       10.01      3.36 o
 -23   5   3        0.00        1.75      3.20 o
 -22   5   3        6.84        5.12      3.63 o
 -21   5   3        3.76        5.54      3.40 o
 -20   5   3        3.14        2.94      3.87 o
 -19   5   3        0.12        2.97      3.37 o
 -18   5   3        0.47        5.49      3.62 o
 -17   5   3        0.08        4.72      3.39 o
 -16   5   3        4.85        9.00      3.58 o
 -15   5   3        0.00        5.09      2.93 o
 -14   5   3        5.84        5.21      2.80 o
 -13   5   3      107.09      106.09      7.40 o
 -12   5   3      126.62      154.91     10.80 o
 -11   5   3      190.04      204.78     18.84 o
 -10   5   3       65.68       66.84      4.96 o
  -9   5   3       37.97       34.37      2.99 o
  -8   5   3      129.47      135.82     10.15 o
  -7   5   3       43.49       48.28      5.59 o
  -6   5   3        0.33        1.46      2.62 o
  -5   5   3       53.72       56.93      4.76 o
  -4   5   3       61.98       62.30      4.31 o
  -3   5   3       95.57       93.69      4.91 o
  -2   5   3       24.49       29.36      2.67 o
  -1   5   3       12.38       14.66      2.59 o
   0   5   3       17.75       18.42      2.73 o
   1   5   3       14.54       18.80      2.43 o
   2   5   3        1.76        1.60      2.29 o
   3   5   3       29.35       25.48      2.36 o
   4   5   3       10.55        7.74      2.72 o
   5   5   3        0.84        1.43      2.54 o
   6   5   3        2.15        2.41      2.66 o
   7   5   3       26.22       29.12      3.49 o
   8   5   3       21.51       21.25      2.66 o
   9   5   3       21.93       20.71      2.65 o
  10   5   3        0.41       -0.52      2.64 o
  11   5   3        0.00       -0.26      2.73 o
  12   5   3       33.63       29.38      3.13 o
  13   5   3      168.16      164.32      6.04 o
  14   5   3       74.53       78.34      8.70 o
  15   5   3       20.13       19.52      2.85 o
  16   5   3        2.23        4.82      2.88 o
  17   5   3       24.60       28.33      2.91 o
  18   5   3       18.83       18.23      3.42 o
  19   5   3        2.03        4.64      3.36 o
  20   5   3        0.00        2.30      3.18 o
  21   5   3        1.17        1.02      3.41 o
  22   5   3        0.01        4.88      3.48 o
  23   5   3        6.93        5.92      3.54 o
  24   5   3        0.52        3.56      3.58 o
  25   5   3        5.72       10.47      3.91 o
 -24   6   3        1.36        1.57      4.27 o
 -23   6   3        0.47        4.57      3.77 o
 -22   6   3        0.00        2.50      3.73 o
 -21   6   3        0.02        1.54      3.38 o
 -20   6   3        0.06       -1.82      3.63 o
 -19   6   3        0.31       -0.27      3.26 o
 -18   6   3        0.11       -0.01      3.57 o
 -17   6   3        7.58        7.99      3.59 o
 -16   6   3        2.82       10.28      3.59 o
 -15   6   3       33.12       25.68      3.67 o
 -14   6   3        9.45        9.24      2.99 o
 -13   6   3      172.85      178.78     20.96 o
 -12   6   3       10.72        8.77      3.07 o
 -11   6   3       14.05       15.88      2.94 o
 -10   6   3      135.83      161.51     19.73 o
  -9   6   3       17.09       26.97      3.65 o
  -8   6   3        3.61        6.32      3.22 o
  -7   6   3        7.98        9.96      3.16 o
  -6   6   3       65.90       65.98      6.27 o
  -5   6   3        3.34        1.67      3.16 o
  -4   6   3      160.45      168.59     19.50 o
  -3   6   3       21.65       28.83      3.42 o
  -2   6   3        0.17        1.49      2.63 o
  -1   6   3        9.70       12.63      3.97 o
   0   6   3        1.94        1.12      2.64 o
   1   6   3        5.28        5.43      2.64 o
   2   6   3        4.80        2.32      2.64 o
   3   6   3        2.07        5.74      2.46 o
   4   6   3       11.72       12.91      2.58 o
   5   6   3        1.81        3.03      2.42 o
   6   6   3       13.87       17.22      2.43 o
   7   6   3        0.24        1.25      2.42 o
   8   6   3        8.21       10.84      2.76 o
   9   6   3       36.15       36.50      3.10 o
  10   6   3        6.31        4.66      2.88 o
  11   6   3      164.37      158.96      6.67 o
  12   6   3       10.38        7.07      3.82 o
  13   6   3        8.30        8.51      2.80 o
  14   6   3       39.50       35.08      3.85 o
  15   6   3        0.00        4.70      3.35 o
  16   6   3        0.05       -0.91      3.41 o
  17   6   3        2.21        3.53      3.53 o
  18   6   3        6.83        8.45      3.03 o
  19   6   3        1.51        6.02      3.07 o
  20   6   3        8.44        7.01      3.18 o
  21   6   3        3.38        6.55      3.25 o
 -18   7   3        0.25        2.33      3.66 o
 -17   7   3        0.00        3.21      3.45 o
 -16   7   3        0.09        4.93      3.49 o
 -15   7   3        0.01        1.36      3.64 o
 -14   7   3        0.01        2.44      3.43 o
 -13   7   3        8.73        8.15      3.05 o
 -12   7   3       13.13       13.37      3.60 o
 -11   7   3       84.68       54.18      4.05 o
 -10   7   3       17.10       15.27      3.28 o
  -9   7   3        9.79        7.94      3.43 o
  -8   7   3       21.57       14.16      3.42 o
  -7   7   3       77.08       72.27     11.82 o
  -6   7   3       46.11       32.95      3.48 o
  -5   7   3       13.38        9.82      3.33 o
  -4   7   3        6.60        5.27      3.31 o
  -3   7   3       68.44       51.05      4.30 o
  -2   7   3        8.51       13.00      2.59 o
  -1   7   3        2.93        5.86      2.53 o
   0   7   3        0.35       -0.36      2.56 o
   1   7   3        0.29        5.32      2.53 o
   2   7   3        2.60        6.21      2.61 o
   3   7   3       10.49       11.92      2.70 o
   4   7   3        0.89        4.26      2.55 o
   5   7   3        7.42        1.79      2.57 o
   6   7   3        1.09        0.90      2.56 o
   7   7   3        0.70        1.06      2.58 o
   8   7   3        0.78        1.65      2.77 o
   9   7   3        0.29       -3.11      2.71 o
  10   7   3        0.16        1.66      2.63 o
  11   7   3        0.14        0.60      2.67 o
  12   7   3        2.31        2.37      2.77 o
  13   7   3       28.37       32.29      4.22 o
  14   7   3       10.04       12.10      2.79 o
  15   7   3       11.63       12.11      3.21 o
  16   7   3        2.03        1.76      3.14 o
  -8   8   3        0.67        4.44      3.08 o
  -7   8   3        0.00        4.79      3.07 o
  -6   8   3       18.05       14.36      3.14 o
  -5   8   3       10.07        5.22      4.35 o
  -4   8   3       30.08       23.17      4.58 o
  -3   8   3        6.93       12.71      3.18 o
  -2   8   3        1.40        3.34      3.06 o
  -1   8   3        5.94        0.88      3.11 o
   0   8   3        1.62        8.77      3.04 o
   1   8   3        2.05        3.20      2.72 o
   2   8   3        4.42        4.41      2.74 o
   3   8   3        0.10        4.04      2.75 o
   4   8   3        0.61        2.75      2.80 o
   5   8   3        1.40        5.50      2.79 o
 -24   0   4       30.87       27.14     10.32 o
 -23   0   4        1.11        1.54      7.93 o
 -22   0   4       47.12       46.80      7.06 o
 -21   0   4        1.89       11.88      6.08 o
 -20   0   4       37.05       35.41      8.56 o
 -19   0   4      197.57      195.68      9.65 o
 -18   0   4      110.08       98.71      5.40 o
 -17   0   4       10.94       13.10      4.71 o
 -16   0   4       42.37       57.04      4.92 o
 -15   0   4      273.02      283.18     14.18 o
 -14   0   4      138.14      139.28     12.80 o
 -13   0   4     1476.54     1647.36     37.26 o
 -12   0   4      303.84      306.95      7.77 o
 -11   0   4      491.08      534.03      6.76 o
 -10   0   4      104.79      103.58      4.09 o
  -9   0   4      366.86      370.06      7.20 o
  -8   0   4       47.00       40.52      4.60 o
  -7   0   4      257.07      263.60     10.28 o
  -6   0   4       10.16       10.55      4.25 o
  -5   0   4      196.80      216.22      5.71 o
  -4   0   4       57.12      101.38      4.24 o
  -3   0   4      297.39      328.54      4.98 o
  -2   0   4      179.58      204.54      4.66 o
  -1   0   4      490.09      481.97      8.77 o
   0   0   4       46.21       51.88      4.00 o
   1   0   4        0.68        1.59      3.83 o
   2   0   4     1086.68     1054.88     14.27 o
   3   0   4       20.98       23.79      4.21 o
   4   0   4      225.01      210.51     16.36 o
   5   0   4      217.14      204.99     14.98 o
   6   0   4      164.49      144.67      4.51 o
   7   0   4      886.64      922.40     34.82 o
   8   0   4      189.25      200.59     11.24 o
   9   0   4     1359.39     1306.82    105.60 o
  10   0   4       14.41       -0.96      8.22 o
  11   0   4     1557.63     1584.70     77.53 o
  12   0   4      413.51      402.11     24.63 o
  13   0   4       12.03       19.49      3.88 o
  14   0   4        0.33        2.05      5.96 o
  15   0   4      183.47      184.06     11.08 o
  16   0   4       61.78       57.77      5.20 o
  17   0   4      145.49      124.52     10.28 o
  18   0   4       31.93       44.33      4.95 o
  19   0   4       49.41       43.91      7.72 o
  20   0   4       18.10       37.68      5.79 o
  21   0   4        2.71        0.50      7.30 o
  22   0   4       86.58       66.96      7.47 o
  23   0   4        0.44        3.23      4.35 o
  24   0   4        5.98        4.21      4.80 o
  25   0   4        0.02        5.11      5.16 o
  26   0   4       43.46       51.22      5.23 o
  27   0   4        3.73       -0.14      5.11 o
  28   0   4       21.48       32.64      5.45 o
  29   0   4       24.23       22.97      6.38 o
 -26   1   4        5.82        7.05     13.93 o
 -25   1   4       13.65       14.94     11.16 o
 -24   1   4        1.51        2.99      6.90 o
 -23   1   4        2.48        3.58      5.01 o
 -22   1   4       14.79       13.76      4.65 o
 -21   1   4       23.00       23.59      4.33 o
 -20   1   4        0.30        2.01      3.92 o
 -19   1   4        2.46        1.46      3.67 o
 -18   1   4        3.61        4.98      3.62 o
 -17   1   4        1.88        1.93      3.47 o
 -16   1   4      242.12      242.74      4.71 o
 -15   1   4        1.86        0.97      3.35 o
 -14   1   4       24.63       24.63      2.79 o
 -13   1   4       78.80       77.64      3.11 o
 -12   1   4       59.76       53.81      2.77 o
 -11   1   4       64.95       69.37      2.95 o
 -10   1   4        0.58        2.22      2.77 o
  -9   1   4       47.94       43.66      2.91 o
  -8   1   4       13.80       11.39      3.02 o
  -7   1   4        0.28        1.06      2.87 o
  -6   1   4       21.53       17.64      3.15 o
  -5   1   4       29.58       33.54      2.77 o
  -4   1   4        1.68        4.95      2.75 o
  -3   1   4      193.60      200.40      3.77 o
  -2   1   4        6.31        7.09      2.63 o
  -1   1   4       14.77       10.59      2.76 o
   0   1   4        9.95        7.60      2.66 o
   1   1   4      149.65      140.87      3.08 o
   2   1   4       29.48       28.48      2.79 o
   3   1   4        9.60        8.61      2.71 o
   4   1   4       49.47       55.55      2.84 o
   5   1   4       49.41       52.98      4.97 o
   6   1   4        6.34       13.83      2.77 o
   7   1   4       31.29       26.23      3.13 o
   8   1   4       96.90      108.38      3.31 o
   9   1   4       31.86       23.40      3.20 o
  10   1   4       67.84       70.05      3.50 o
  11   1   4      119.94      129.42      7.43 o
  12   1   4       33.81       45.16      5.98 o
  13   1   4        8.23        3.24      3.05 o
  14   1   4       26.14       18.22      2.81 o
  15   1   4       20.17       26.58      3.01 o
  16   1   4        4.39        5.65      2.83 o
  17   1   4        0.45       -2.97      2.83 o
  18   1   4        3.75        3.69      2.86 o
  19   1   4        4.01        6.31      3.18 o
  20   1   4        4.41        7.30      3.35 o
  21   1   4        4.45        7.36      3.08 o
  22   1   4        5.56        6.35      3.15 o
  23   1   4        1.53        3.25      3.05 o
  24   1   4        3.36        5.93      3.27 o
  25   1   4        4.40        6.36      3.46 o
  26   1   4        0.04        0.65      3.76 o
  27   1   4        1.07        3.42      4.38 o
  28   1   4        0.12        1.71      4.15 o
  29   1   4        0.53       -0.20      3.65 o
 -32   2   4        1.07       -1.01      8.56 o
 -29   2   4       14.62       18.79      9.92 o
 -28   2   4       36.33       31.72      8.39 o
 -27   2   4        6.45       13.98      7.29 o
 -26   2   4        1.26        3.48      6.71 o
 -25   2   4       25.05       25.31      6.35 o
 -24   2   4        0.39        3.59      4.93 o
 -23   2   4        1.54        4.04      4.32 o
 -22   2   4       17.10       21.68      4.19 o
 -21   2   4        0.72        4.49      3.81 o
 -20   2   4       13.04       14.84      3.89 o
 -19   2   4       13.87       17.70      3.72 o
 -18   2   4        3.96        4.67      3.52 o
 -17   2   4        4.82        5.47      3.29 o
 -16   2   4       16.47       19.91      3.61 o
 -15   2   4      191.20      213.27      7.94 o
 -14   2   4       56.78       58.24      3.32 o
 -13   2   4      821.61      876.04     29.53 o
 -12   2   4      294.78      305.87      8.90 o
 -11   2   4       28.34       29.98      2.70 o
 -10   2   4       28.65       31.57      2.84 o
  -9   2   4       18.44       17.97      2.67 o
  -8   2   4       84.65       88.72      2.66 o
  -7   2   4       22.74       27.61      2.54 o
  -6   2   4       32.37       35.60      3.08 o
  -5   2   4       16.88       21.20      2.78 o
  -4   2   4      338.06      349.06      9.23 o
  -3   2   4        1.55        5.47      2.80 o
  -2   2   4       10.11       14.55      2.73 o
  -1   2   4       68.81       60.99      2.89 o
   0   2   4        0.90        4.34      2.86 o
   1   2   4        3.58        0.53      2.73 o
   2   2   4      258.89      266.44      6.38 o
   3   2   4       74.65       62.60      2.89 o
   4   2   4       98.14       95.59      3.16 o
   5   2   4      239.14      219.75      9.20 o
   6   2   4       24.94       18.28      2.87 o
   7   2   4      264.76      288.46     13.38 o
   8   2   4       14.43       17.67      3.77 o
   9   2   4      465.94      477.76     29.65 o
  10   2   4       30.29       19.23      3.12 o
  11   2   4      944.85      922.21     53.16 o
  12   2   4      188.72      185.49     11.53 o
  13   2   4        1.31        1.17      2.79 o
  14   2   4        6.42        3.53      2.79 o
  15   2   4       76.75       85.38      5.14 o
  16   2   4       14.36       12.57      2.91 o
  17   2   4       92.96       98.39      6.64 o
  18   2   4       15.88       14.62      3.27 o
  19   2   4       32.19       33.19      3.46 o
  20   2   4        0.40        1.74      3.13 o
  21   2   4        5.24        9.41      3.02 o
  22   2   4       72.98       66.76      3.62 o
  23   2   4        0.85        6.68      3.24 o
  24   2   4        8.90        9.46      3.19 o
  25   2   4        0.47        5.18      3.40 o
  26   2   4       15.33       15.24      4.00 o
  27   2   4        5.42        6.77      3.52 o
  28   2   4       13.73       16.92      3.65 o
 -30   3   4        6.20        6.63      7.83 o
 -29   3   4        0.19        3.13      6.82 o
 -28   3   4        0.01        2.71      6.55 o
 -27   3   4        4.72        3.31      5.69 o
 -26   3   4        5.92       11.22      5.42 o
 -25   3   4       16.11       17.63      4.87 o
 -24   3   4        0.10        4.51      4.59 o
 -23   3   4        0.08        0.79      4.11 o
 -22   3   4        9.78        9.78      3.99 o
 -21   3   4       34.45       43.57      4.10 o
 -20   3   4        1.25        0.59      3.78 o
 -19   3   4        0.22        1.55      3.70 o
 -18   3   4       32.63       38.15      3.48 o
 -17   3   4       18.75       22.49      4.86 o
 -16   3   4      633.78      690.91     39.21 o
 -15   3   4        2.01       12.08      6.30 o
 -14   3   4       29.44       35.03      2.82 o
 -13   3   4       71.94       73.24      2.93 o
 -12   3   4       56.05       54.01      3.27 o
 -11   3   4      404.08      431.51     20.10 o
 -10   3   4       37.08       36.27      5.24 o
  -9   3   4       58.73       56.60      2.82 o
  -8   3   4        9.96        9.78      2.39 o
  -7   3   4       32.50       25.87      2.95 o
  -6   3   4      186.80      175.10      7.23 o
  -5   3   4       13.82       18.24      2.36 o
  -4   3   4       23.72       14.03      2.92 o
  -3   3   4      257.83      283.38      9.29 o
  -2   3   4       24.10       18.43      2.89 o
  -1   3   4       21.02       16.85      2.82 o
   0   3   4       13.85       16.16      3.39 o
   1   3   4      247.02      234.70      7.40 o
   2   3   4       23.21       16.48      2.87 o
   3   3   4        3.08        2.07      2.81 o
   4   3   4       18.28       14.99      2.84 o
   5   3   4       15.87       16.99      2.80 o
   6   3   4        0.02        0.17      2.83 o
   7   3   4       68.73       57.61      3.77 o
   8   3   4      459.95      507.17     27.15 o
   9   3   4       32.34       25.73      3.01 o
  10   3   4       72.73       71.53      4.61 o
  11   3   4      139.07      129.49      6.92 o
  12   3   4       25.53       26.83      2.93 o
  13   3   4       39.58       35.56      3.14 o
  14   3   4       81.61       82.85      4.24 o
  15   3   4       62.65       71.40      3.10 o
  16   3   4        2.99        8.16      3.25 o
  17   3   4       16.07       17.99      3.05 o
  18   3   4       23.39       27.50      3.27 o
  19   3   4       14.72       18.79      3.44 o
  20   3   4        8.03        6.59      3.09 o
  21   3   4       18.89       26.38      3.66 o
  22   3   4        7.17        4.94      3.26 o
  23   3   4        0.12        1.60      3.33 o
  24   3   4        7.16        7.55      3.61 o
  25   3   4       10.92        8.77      3.44 o
  26   3   4        1.33        4.03      3.56 o
 -28   4   4       15.00        8.15      6.10 o
 -27   4   4        0.11        2.67      5.21 o
 -26   4   4        0.86        1.82      4.67 o
 -25   4   4        0.04        3.08      4.39 o
 -24   4   4        1.24        1.68      3.97 o
 -23   4   4        4.60        4.02      3.93 o
 -22   4   4        0.04        1.37      3.59 o
 -21   4   4        0.12        2.68      4.08 o
 -20   4   4        5.99        8.79      3.40 o
 -19   4   4       27.29       28.64      3.87 o
 -18   4   4       18.63       18.29      3.42 o
 -17   4   4        5.79        7.82      3.75 o
 -16   4   4        0.00        0.07      2.81 o
 -15   4   4       31.41       39.53      5.01 o
 -14   4   4        8.74        8.81      2.99 o
 -13   4   4      135.03      140.79     11.56 o
 -12   4   4      127.36      140.41     11.23 o
 -11   4   4       41.13       50.22      6.81 o
 -10   4   4      141.11      149.17      8.92 o
  -9   4   4       38.24       28.04      3.03 o
  -8   4   4       21.18       19.95      2.70 o
  -7   4   4       11.42        8.33      2.46 o
  -6   4   4       37.79       35.94      2.46 o
  -5   4   4        1.08        3.16      3.50 o
  -4   4   4      290.17      280.97     16.34 o
  -3   4   4       68.36       72.49      4.96 o
  -2   4   4        5.14        8.02      2.28 o
  -1   4   4        9.05       13.94      2.77 o
   0   4   4       39.65       39.24      2.63 o
   1   4   4       14.57       15.94      2.57 o
   2   4   4       11.95       14.36      2.60 o
   3   4   4       40.82       38.33      2.98 o
   4   4   4       37.26       40.67      3.06 o
   5   4   4      136.19      122.61      7.63 o
   6   4   4       23.80       17.32      2.95 o
   7   4   4        3.51        2.25      3.08 o
   8   4   4        4.62        3.82      2.91 o
   9   4   4       21.27       29.09      3.24 o
  10   4   4        9.92        7.22      2.99 o
  11   4   4      125.62      118.29      6.40 o
  12   4   4       30.67       27.78      3.01 o
  13   4   4        0.64       -5.21      2.99 o
  14   4   4        5.69        8.77      3.01 o
  15   4   4        4.47       10.08      3.20 o
  16   4   4        0.23       -0.69      3.03 o
  17   4   4       19.51       29.62      4.21 o
  18   4   4        3.09        7.31      3.16 o
  19   4   4        3.38        6.37      3.51 o
  20   4   4        7.29        6.58      3.38 o
  21   4   4        7.79        8.53      3.55 o
  22   4   4       25.37       22.84      3.41 o
  23   4   4        2.19        1.81      3.88 o
  24   4   4        3.67        7.27      3.47 o
 -25   5   4        0.08        2.22      4.54 o
 -24   5   4        3.22        4.98      4.06 o
 -23   5   4        3.79        4.01      4.12 o
 -22   5   4        0.03        3.44      3.97 o
 -21   5   4        2.66        7.50      4.04 o
 -20   5   4        0.00        0.90      3.68 o
 -19   5   4        1.34        2.94      3.77 o
 -18   5   4       24.47       17.12      3.62 o
 -17   5   4       12.21       12.55      3.59 o
 -16   5   4      168.83      175.05     12.69 o
 -15   5   4        0.00       -1.97      2.99 o
 -14   5   4        3.19        3.62      2.81 o
 -13   5   4        0.40        1.34      3.06 o
 -12   5   4        0.60        1.41      2.87 o
 -11   5   4      150.74      156.92     15.60 o
 -10   5   4       39.16       37.80      4.65 o
  -9   5   4        3.56        2.27      3.17 o
  -8   5   4        2.18        6.41      3.91 o
  -7   5   4       29.67       35.63      4.45 o
  -6   5   4       90.45       94.64      8.38 o
  -5   5   4        1.28        1.61      2.67 o
  -4   5   4       45.13       48.40      2.89 o
  -3   5   4       11.51       17.29      2.70 o
  -2   5   4        0.57        3.80      2.62 o
  -1   5   4        5.26       13.59      2.88 o
   0   5   4        1.90        3.53      3.00 o
   1   5   4       21.43       23.89      2.42 o
   2   5   4        2.57        6.04      3.62 o
   3   5   4        2.33        7.33      2.68 o
   4   5   4        3.12        4.20      2.72 o
   5   5   4       15.05       18.30      3.31 o
   6   5   4       19.01       28.09      2.85 o
   7   5   4       21.26       15.46      2.78 o
   8   5   4      218.68      219.19      4.73 o
   9   5   4        1.58        4.25      2.73 o
  10   5   4        2.98        3.44      2.74 o
  11   5   4        2.37        4.71      2.72 o
  12   5   4        2.55        4.75      3.11 o
  13   5   4       14.39       17.46      3.10 o
  14   5   4       24.28       34.65      3.95 o
  15   5   4        8.94        8.57      3.24 o
  16   5   4        0.17        1.75      3.39 o
  17   5   4       10.05       14.90      3.51 o
  18   5   4        9.87       11.04      3.46 o
  19   5   4        3.37        3.55      3.49 o
  20   5   4        1.51        1.55      3.53 o
  21   5   4        5.43        5.69      3.78 o
 -21   6   4        0.41        3.62      4.04 o
 -20   6   4        8.99        4.52      3.88 o
 -19   6   4       10.48        8.43      3.74 o
 -18   6   4        3.68        1.06      3.93 o
 -17   6   4        4.40        8.71      3.93 o
 -16   6   4        0.18        8.20      4.38 o
 -15   6   4        0.04       -0.73      3.86 o
 -14   6   4        0.60        4.61      4.05 o
 -13   6   4        0.78       -2.20      3.79 o
 -12   6   4       22.73       22.93      4.06 o
 -11   6   4        1.58        0.23      3.29 o
 -10   6   4        5.54       10.97      4.07 o
  -9   6   4        8.27        9.27      2.85 o
  -8   6   4        3.79        0.02      3.01 o
  -7   6   4        0.44        0.28      3.06 o
  -6   6   4        1.46        3.18      3.73 o
  -5   6   4        1.79        3.10      2.88 o
  -4   6   4        8.25        7.19      2.89 o
  -3   6   4        2.99        4.82      2.55 o
  -2   6   4        1.81        4.41      2.82 o
  -1   6   4        0.03        2.28      2.62 o
   0   6   4        4.35        2.96      3.22 o
   1   6   4       43.57       40.37      3.14 o
   2   6   4        9.01       12.31      3.87 o
   3   6   4        3.06        4.74      2.74 o
   4   6   4       16.83       16.04      3.01 o
   5   6   4       26.63       31.56      2.90 o
   6   6   4       21.77       22.74      3.00 o
   7   6   4        1.79        5.65      3.11 o
   8   6   4        0.11        4.25      2.84 o
   9   6   4        0.09        1.45      3.31 o
  10   6   4        0.10       -0.43      2.84 o
  11   6   4        0.00       -0.17      2.90 o
  12   6   4        3.93        7.65      2.90 o
  13   6   4        0.36       -1.14      3.14 o
  14   6   4        0.16        2.25      2.93 o
  15   6   4        0.47       -3.28      2.99 o
  16   6   4        0.15        0.71      3.12 o
  17   6   4        0.92        3.86      3.22 o
 -14   7   4        0.43        0.39      3.53 o
 -13   7   4        0.39        3.71      3.21 o
 -12   7   4        0.81        3.22      3.80 o
 -11   7   4        0.02        5.33      3.67 o
 -10   7   4        0.01        1.78      3.51 o
  -9   7   4        0.02        3.30      3.83 o
  -8   7   4        3.36        1.23      3.41 o
  -7   7   4        2.25        2.25      3.55 o
  -6   7   4        0.11       -0.14      3.04 o
  -5   7   4        2.12       -0.31      3.03 o
  -4   7   4        9.33        9.19      2.93 o
  -3   7   4        3.28        1.63      2.73 o
  -2   7   4        1.54        4.65      2.67 o
  -1   7   4       15.09       15.73      3.73 o
   0   7   4        0.00        4.45      2.72 o
   1   7   4        0.11        0.03      2.76 o
   2   7   4        4.28        5.91      2.76 o
   3   7   4        0.01       -0.75      2.68 o
   4   7   4        1.02        3.45      2.84 o
   5   7   4        1.40        4.09      2.95 o
   6   7   4        5.86        4.51      2.98 o
   7   7   4        2.74        3.14      3.19 o
   8   7   4       18.85       14.78      3.15 o
   9   7   4        0.52        1.97      3.16 o
  10   7   4        1.41        2.97      3.17 o
 -28   1   5        0.09        2.39      9.67 o
 -27   1   5        3.17        6.67      8.05 o
 -26   1   5        0.60        3.26      7.18 o
 -25   1   5        0.11        2.71      5.27 o
 -24   1   5        0.00        1.52      4.36 o
 -23   1   5        4.07        6.99      4.27 o
 -22   1   5        6.76        8.44      4.09 o
 -21   1   5       16.23       15.70      3.85 o
 -20   1   5        7.52        5.14      3.80 o
 -19   1   5        0.57        2.45      3.39 o
 -18   1   5      115.21      113.85      4.13 o
 -17   1   5       11.28       11.58      3.63 o
 -16   1   5     1548.56     1612.58     66.38 o
 -15   1   5       82.85       83.67      5.60 o
 -14   1   5      293.73      327.92     13.12 o
 -13   1   5       33.08       30.97      2.84 o
 -12   1   5       16.00       14.32      2.81 o
 -11   1   5      220.18      254.19     11.63 o
 -10   1   5       21.11       24.28      2.87 o
  -9   1   5        0.30        5.31      2.80 o
  -8   1   5       23.09       23.49      3.40 o
  -7   1   5       85.03       83.69      3.44 o
  -6   1   5       27.45       36.62      3.05 o
  -5   1   5        2.27        4.61      2.81 o
  -4   1   5       23.33       27.09      2.88 o
  -3   1   5       25.25       22.74      2.92 o
  -2   1   5       56.40       54.13      3.16 o
  -1   1   5       90.05       97.53      7.14 o
   0   1   5       11.26        5.50      2.89 o
   1   1   5      119.17      141.04      7.92 o
   2   1   5        6.63        4.97      2.75 o
   3   1   5        7.44       11.36      2.76 o
   4   1   5        0.04        2.90      2.81 o
   5   1   5        3.28        6.69      2.83 o
   6   1   5        2.49        4.24      2.91 o
   7   1   5      115.59      108.58      6.21 o
   8   1   5     1528.12     1396.68     93.76 o
   9   1   5      238.37      215.19     12.17 o
  10   1   5      488.74      472.85     34.75 o
  11   1   5      172.17      129.16      6.12 o
  12   1   5        2.92        3.18      3.28 o
  13   1   5        5.69        9.71      3.00 o
  14   1   5      105.05      114.88      6.78 o
  15   1   5       34.50       24.84      3.20 o
  16   1   5       23.44       27.27      3.33 o
  17   1   5        0.03       -0.66      3.30 o
  18   1   5        0.22        3.71      3.20 o
  19   1   5        0.29        2.45      3.10 o
  20   1   5        5.68        9.71      3.30 o
  21   1   5       19.86       11.42      3.22 o
  22   1   5       10.07       11.14      3.26 o
  23   1   5       38.72       40.77      3.59 o
  24   1   5       29.56       32.69      3.65 o
  25   1   5       10.57        9.67      3.48 o
 -29   2   5        2.95        1.99      8.04 o
 -28   2   5        1.15        5.59      7.39 o
 -27   2   5        0.07        4.51      6.79 o
 -26   2   5        4.45        2.09      5.37 o
 -25   2   5        7.05        8.64      4.74 o
 -24   2   5        1.93        5.56      4.50 o
 -23   2   5        0.29        4.56      4.09 o
 -22   2   5        2.93        6.32      4.02 o
 -21   2   5        0.96        3.99      3.75 o
 -20   2   5       18.28       23.56      3.81 o
 -19   2   5       54.22       59.37      3.92 o
 -18   2   5       41.41       43.61      3.59 o
 -17   2   5       15.01       14.64      3.47 o
 -16   2   5        0.90        1.46      3.06 o
 -15   2   5        1.22        4.59      2.90 o
 -14   2   5       20.87       22.11      3.19 o
 -13   2   5       38.69       32.24      2.91 o
 -12   2   5       10.90       14.40      2.74 o
 -11   2   5        1.23        4.36      2.66 o
 -10   2   5        0.45        0.50      2.76 o
  -9   2   5       10.69       13.14      2.55 o
  -8   2   5       46.99       47.20      2.91 o
  -7   2   5       40.80       44.94      4.18 o
  -6   2   5        9.44       11.49      2.86 o
  -5   2   5        1.07        3.48      2.82 o
  -4   2   5        3.58        4.25      2.71 o
  -3   2   5        3.98        1.62      2.77 o
  -2   2   5        0.21        4.62      2.69 o
  -1   2   5       34.86       36.38      2.98 o
   0   2   5        0.66        2.95      2.85 o
   1   2   5        8.89        6.35      2.95 o
   2   2   5       12.29       15.42      2.96 o
   3   2   5        2.20        1.89      2.93 o
   4   2   5        0.02        1.80      2.87 o
   5   2   5        0.03        4.29      3.17 o
   6   2   5       34.05       31.11      4.50 o
   7   2   5       39.56       51.37      3.73 o
   8   2   5       11.33       17.05      2.94 o
   9   2   5       26.74       36.10      3.00 o
  10   2   5        0.63        7.22      2.88 o
  11   2   5        0.17        2.44      2.84 o
  12   2   5        5.34        9.33      2.91 o
  13   2   5        1.67        6.15      2.91 o
  14   2   5        2.75        2.77      3.00 o
  15   2   5       18.23       22.75      3.05 o
  16   2   5       22.38       15.62      3.06 o
  17   2   5        6.89       11.34      3.07 o
  18   2   5        0.03        1.93      3.11 o
  19   2   5        2.28        3.41      4.32 o
  20   2   5        4.86        7.87      3.23 o
  21   2   5        1.11        2.10      3.24 o
  22   2   5        0.01        0.68      3.45 o
  23   2   5        0.08        0.27      3.50 o
  24   2   5        0.14        1.31      3.62 o
 -27   3   5        5.97        6.98      5.56 o
 -26   3   5        4.15        6.64      5.07 o
 -25   3   5        3.66        3.82      4.59 o
 -24   3   5        0.72        1.60      4.29 o
 -23   3   5        2.93        5.26      4.24 o
 -22   3   5        1.76        5.66      3.88 o
 -21   3   5        0.89        0.59      3.78 o
 -20   3   5        2.15        4.52      3.67 o
 -19   3   5        0.62        2.81      3.58 o
 -18   3   5       14.85       14.87      3.63 o
 -17   3   5        6.04        4.57      2.82 o
 -16   3   5      258.08      299.72     16.63 o
 -15   3   5       19.70       20.86      2.93 o
 -14   3   5       29.08       34.48      2.92 o
 -13   3   5        2.03        4.31      2.97 o
 -12   3   5        0.04        2.83      2.76 o
 -11   3   5       42.82       45.27      2.87 o
 -10   3   5       13.22       15.02      2.78 o
  -9   3   5        0.24        0.71      2.54 o
  -8   3   5       49.53       47.34      2.90 o
  -7   3   5        0.03        0.53      2.42 o
  -6   3   5       42.79       50.57      2.93 o
  -5   3   5      106.24      118.77      7.34 o
  -4   3   5      157.39      159.28      8.28 o
  -3   3   5       13.65       14.00      3.14 o
  -2   3   5        8.10        3.04      2.91 o
  -1   3   5      202.23      170.40     10.17 o
   0   3   5        2.80        2.53      2.96 o
   1   3   5       70.45       76.02      4.38 o
   2   3   5        9.91       19.02      2.93 o
   3   3   5        5.92       14.68      2.93 o
   4   3   5        1.43        7.64      2.90 o
   5   3   5        2.13        0.97      2.91 o
   6   3   5        5.15        4.48      2.91 o
   7   3   5       42.73       37.09      6.18 o
   8   3   5      260.38      248.23     16.07 o
   9   3   5       65.65       63.94      5.91 o
  10   3   5       64.01       62.05      3.91 o
  11   3   5        7.79        6.09      3.06 o
  12   3   5        2.94        4.68      3.19 o
  13   3   5        0.08        2.51      3.12 o
  14   3   5       25.61       29.35      3.07 o
  15   3   5        0.89        1.75      3.09 o
  16   3   5        0.41        1.42      3.05 o
  17   3   5        0.17        2.85      3.27 o
  18   3   5        1.18        4.84      3.25 o
  19   3   5        3.19        1.71      3.26 o
  20   3   5        5.07        8.99      3.65 o
  21   3   5        3.91        7.14      3.37 o
  22   3   5        0.20        4.89      3.58 o
 -25   4   5        0.06        5.24      4.54 o
 -24   4   5        3.52        2.15      4.51 o
 -23   4   5        3.46        2.16      4.22 o
 -22   4   5        0.22        3.45      3.94 o
 -21   4   5        0.07        2.10      3.76 o
 -20   4   5        0.59        7.25      3.78 o
 -19   4   5        3.71        4.87      3.53 o
 -18   4   5        6.91        7.47      3.10 o
 -17   4   5        9.13       10.32      2.87 o
 -16   4   5        0.56        3.53      3.09 o
 -15   4   5        0.03        0.81      3.17 o
 -14   4   5        0.76        3.91      2.80 o
 -13   4   5        0.04        4.73      3.18 o
 -12   4   5        5.51        9.81      2.70 o
 -11   4   5        1.44       -0.93      2.81 o
 -10   4   5        0.71        3.15      2.85 o
  -9   4   5        6.60       10.64      2.88 o
  -8   4   5       76.76       72.18      4.17 o
  -7   4   5        0.06        0.38      2.57 o
  -6   4   5        0.03        2.10      2.56 o
  -5   4   5        0.13        1.85      2.48 o
  -4   4   5        3.78        5.69      2.45 o
  -3   4   5        5.92        8.46      2.42 o
  -2   4   5        2.76        3.55      2.69 o
  -1   4   5        3.23        4.73      2.67 o
   0   4   5        0.22       -0.58      2.79 o
   1   4   5       33.88       35.27      3.05 o
   2   4   5        1.91       -1.39      2.98 o
   3   4   5        0.01       -1.82      3.03 o
   4   4   5        1.28        7.42      3.12 o
   5   4   5        1.23        6.14      3.05 o
   6   4   5       37.47       42.27      3.74 o
   7   4   5        1.58        2.84      3.08 o
   8   4   5        0.63        3.82      3.06 o
   9   4   5        9.73       12.48      3.06 o
  10   4   5        1.63        1.15      3.04 o
  11   4   5        8.45       10.12      3.05 o
  12   4   5        9.11       13.37      3.10 o
  13   4   5        2.80        4.05      3.25 o
  14   4   5        0.19       -0.48      3.43 o
  15   4   5       11.56       11.39      3.26 o
  16   4   5       19.32       19.54      3.29 o
  17   4   5        1.67        0.70      3.62 o
  18   4   5        0.03        2.68      3.33 o
  19   4   5        4.33        4.37      3.44 o
  20   4   5        1.36        7.69      3.66 o
 -21   5   5        2.94        3.39      3.79 o
 -20   5   5        5.09        3.26      4.25 o
 -19   5   5        0.16        3.19      3.96 o
 -18   5   5        0.11       -0.22      3.32 o
 -17   5   5        0.35        3.88      3.11 o
 -16   5   5        0.07        0.53      3.39 o
 -15   5   5        0.14        4.07      2.99 o
 -14   5   5        2.57        4.07      3.05 o
 -13   5   5       14.77       13.60      2.88 o
 -12   5   5        2.64        6.29      3.02 o
 -11   5   5        5.67       11.10      2.92 o
 -10   5   5        0.06        4.86      2.83 o
  -9   5   5        0.71        1.49      2.88 o
  -8   5   5       36.25       39.50      3.31 o
  -7   5   5        1.36        5.72      2.60 o
  -6   5   5        0.01       -0.16      2.60 o
  -5   5   5       56.13       54.16      3.96 o
  -4   5   5       52.03       57.75      5.24 o
  -3   5   5       19.28       19.35      3.02 o
  -2   5   5       28.69       28.23      2.93 o
  -1   5   5       83.11       77.26      6.87 o
   0   5   5       18.14       21.23      2.83 o
   1   5   5        0.91        2.75      2.53 o
   2   5   5        0.76        5.02      2.83 o
   3   5   5        0.25       -1.72      2.80 o
   4   5   5       12.84       13.47      2.97 o
   5   5   5        0.09       -2.19      2.78 o
   6   5   5        0.00        5.93      2.84 o
   7   5   5        1.73        1.90      2.83 o
   8   5   5        1.00        2.43      2.82 o
   9   5   5        2.39        3.34      3.22 o
  10   5   5        0.34        6.94      3.25 o
  11   5   5        2.67        2.28      3.25 o
  12   5   5        3.01        2.93      3.30 o
  13   5   5        8.85       10.65      3.33 o
  14   5   5        0.04       -3.60      3.31 o
  15   5   5        3.99        9.31      3.46 o
  16   5   5        0.37        2.85      3.43 o
 -15   6   5        1.36        1.29      3.09 o
 -14   6   5        0.79        0.62      3.30 o
 -13   6   5        5.30        5.64      3.13 o
 -12   6   5        3.93        6.74      3.02 o
 -11   6   5        4.01        3.57      2.99 o
 -10   6   5        0.41        1.01      3.37 o
  -9   6   5        4.93       -0.59      3.57 o
  -8   6   5        6.02        7.82      3.37 o
  -7   6   5        3.17        3.34      3.03 o
  -6   6   5        0.56        1.03      3.02 o
  -5   6   5        0.25       -1.98      3.09 o
  -4   6   5        1.47        5.33      3.14 o
  -3   6   5        1.41        2.65      3.00 o
  -2   6   5        0.98        4.07      2.98 o
  -1   6   5        0.33        2.07      2.70 o
   0   6   5        0.04        1.28      2.68 o
   1   6   5       12.15       12.32      2.74 o
   2   6   5        0.01        4.95      2.70 o
   3   6   5        0.58        6.69      2.62 o
   4   6   5        1.36        2.37      2.73 o
   5   6   5        6.97        9.89      2.68 o
   6   6   5        0.88        4.30      2.97 o
   7   6   5        1.30        5.47      3.22 o
   8   6   5        2.13        1.29      3.17 o
   9   6   5        1.53        5.23      3.16 o
  10   6   5        2.17        5.68      3.60 o
  11   6   5        7.69        4.12      3.40 o
 -26   0   6        0.25        5.28      7.22 o
 -25   0   6        3.41        4.18      6.91 o
 -24   0   6       10.19       13.85      6.76 o
 -23   0   6        0.99        5.04      6.03 o
 -22   0   6        3.36        4.94      5.61 o
 -21   0   6        0.32        0.84      5.52 o
 -20   0   6       35.75       32.81      7.80 o
 -19   0   6       55.59       57.06      6.46 o
 -18   0   6        1.81       -3.36      7.64 o
 -17   0   6      208.03      217.54     18.59 o
 -16   0   6        3.66        4.30      4.76 o
 -15   0   6       15.35       17.11      4.84 o
 -14   0   6       63.06       51.12      7.30 o
 -13   0   6       85.09       67.62      9.00 o
 -12   0   6        2.58       -0.90      4.04 o
 -11   0   6       17.55       13.81      3.71 o
 -10   0   6        3.06        2.86      3.65 o
  -9   0   6        2.94        3.72      4.06 o
  -8   0   6       17.87       16.23      4.21 o
  -7   0   6       30.79       32.53      4.26 o
  -6   0   6        1.12        3.89      4.12 o
  -5   0   6        3.07        4.86      4.59 o
  -4   0   6       79.93       57.42      4.82 o
  -3   0   6       55.20       51.94      4.74 o
  -2   0   6       30.54       25.27      4.66 o
  -1   0   6       24.81       27.54      5.75 o
   0   0   6       26.65       16.29      4.18 o
   1   0   6       11.10       23.70      4.12 o
   2   0   6        1.94        0.51      4.06 o
   3   0   6       45.90       53.88      4.91 o
   4   0   6       21.45       12.65      6.96 o
   5   0   6      185.22      152.89      4.95 o
   6   0   6        1.82        4.72      4.84 o
   7   0   6       48.60       53.84      4.45 o
   8   0   6        0.00        6.55      4.42 o
   9   0   6       15.15        9.73      5.03 o
  10   0   6        3.52        1.95      4.65 o
  11   0   6       36.96       32.80      5.87 o
  12   0   6        3.62        3.52      4.21 o
  13   0   6       24.04       14.70      4.48 o
  14   0   6        8.23        0.33      4.42 o
  15   0   6       24.85       12.29      4.48 o
  16   0   6       14.10       17.43      4.60 o
  17   0   6       29.99       26.54      5.25 o
  18   0   6        7.65        5.87      6.71 o
  19   0   6        2.59       15.44      8.31 o
  20   0   6       63.36       71.24      7.30 o
 -26   1   6        3.20        4.13      5.68 o
 -25   1   6        0.47        2.62      5.28 o
 -24   1   6        0.66        2.12      4.35 o
 -23   1   6        6.27        7.38      4.17 o
 -22   1   6        0.77        1.80      4.22 o
 -21   1   6        0.13        2.34      3.92 o
 -20   1   6        7.41       10.34      3.69 o
 -19   1   6        1.09        5.47      3.63 o
 -18   1   6        1.03        1.15      3.84 o
 -17   1   6        8.56       12.37      3.83 o
 -16   1   6       88.37       92.54      5.28 o
 -15   1   6        0.01        3.22      3.03 o
 -14   1   6        4.27        2.10      3.18 o
 -13   1   6        0.85        0.20      3.17 o
 -12   1   6        1.17        1.82      2.68 o
 -11   1   6        0.01        1.13      2.72 o
 -10   1   6        4.59        6.48      3.40 o
  -9   1   6        0.79        1.46      2.84 o
  -8   1   6        1.29        1.87      3.36 o
  -7   1   6        1.29       -1.16      3.36 o
  -6   1   6        0.95        0.17      3.37 o
  -5   1   6       19.65       19.06      4.09 o
  -4   1   6        7.27        3.03      3.37 o
  -3   1   6        2.01        1.21      3.39 o
  -2   1   6       14.57       17.08      3.59 o
  -1   1   6        1.05        2.58      3.29 o
   0   1   6        5.26        7.53      3.49 o
   1   1   6        0.67        2.72      3.26 o
   2   1   6        6.72        0.46      3.36 o
   3   1   6        3.16        3.96      3.42 o
   4   1   6        9.05        7.58      3.41 o
   5   1   6        0.44        1.26      3.52 o
   6   1   6        0.13        1.58      3.52 o
   7   1   6        0.76        3.58      3.49 o
   8   1   6       72.23       65.87      4.55 o
   9   1   6        4.29        2.35      3.46 o
  10   1   6       23.89       22.96      3.54 o
  11   1   6        2.38        4.52      3.01 o
  12   1   6        0.17        2.26      3.21 o
  13   1   6        0.00        4.60      3.09 o
  14   1   6        0.08       -0.13      3.12 o
  15   1   6        2.34        4.63      3.14 o
  16   1   6        1.15        0.39      3.37 o
  17   1   6        0.19        3.51      3.29 o
  18   1   6        0.07        2.59      3.46 o
  19   1   6        1.33        5.00      3.61 o
  20   1   6        0.23       -0.28      3.61 o
 -24   2   6        5.97        7.64      4.56 o
 -23   2   6        0.67        0.44      4.16 o
 -22   2   6        0.43        4.34      3.80 o
 -21   2   6        0.17        4.08      3.98 o
 -20   2   6       11.21       12.10      4.06 o
 -19   2   6       50.36       43.97      3.91 o
 -18   2   6        0.00       -0.53      3.69 o
 -17   2   6      103.28      109.55      5.31 o
 -16   2   6        0.16        3.32      2.96 o
 -15   2   6        3.12        3.84      3.20 o
 -14   2   6       16.01       11.51      3.02 o
 -13   2   6       25.72       20.34      2.81 o
 -12   2   6        1.87        3.96      2.76 o
 -11   2   6        1.10        0.73      2.85 o
 -10   2   6        5.01        8.32      2.77 o
  -9   2   6        0.12       -1.29      2.64 o
  -8   2   6       15.19       14.99      2.76 o
  -7   2   6        4.65        7.36      2.77 o
  -6   2   6        1.54        1.40      2.97 o
  -5   2   6        0.00        3.30      2.98 o
  -4   2   6       49.53       41.37      3.56 o
  -3   2   6       63.21       61.88      3.59 o
  -2   2   6       72.15       74.78      6.19 o
  -1   2   6        0.29        5.75      3.11 o
   0   2   6       21.13       24.35      3.01 o
   1   2   6       12.87        8.20      2.97 o
   2   2   6        0.47        5.11      3.01 o
   3   2   6       23.04       22.23      3.07 o
   4   2   6        6.52        7.59      3.09 o
   5   2   6      147.38      129.30      5.58 o
   6   2   6        0.00        3.38      3.06 o
   7   2   6       48.82       46.99      4.23 o
   8   2   6        1.04        5.94      3.08 o
   9   2   6        7.22        4.88      3.09 o
  10   2   6        0.01        0.47      3.10 o
  11   2   6        9.67       11.49      3.17 o
  12   2   6        0.05        2.83      3.13 o
  13   2   6        4.77        5.15      3.16 o
  14   2   6        2.52        5.28      3.16 o
  15   2   6       10.19       10.02      3.21 o
  16   2   6        5.60        9.95      3.26 o
  17   2   6       13.13       14.13      3.69 o
  18   2   6        4.87        7.07      3.41 o
  19   2   6        2.31        2.00      3.92 o
 -22   3   6        0.00        3.70      4.22 o
 -21   3   6        2.10        3.61      3.92 o
 -20   3   6       17.18       11.74      4.11 o
 -19   3   6        1.62        5.28      3.85 o
 -18   3   6        6.85        5.84      3.15 o
 -17   3   6        8.94        7.71      3.15 o
 -16   3   6      221.85      242.13     11.85 o
 -15   3   6        3.60        8.29      3.24 o
 -14   3   6       30.25       37.20      3.02 o
 -13   3   6        0.34        0.11      2.98 o
 -12   3   6        5.56        3.41      2.73 o
 -11   3   6        3.47        6.25      2.71 o
 -10   3   6        3.49        5.83      3.04 o
  -9   3   6        0.78        1.70      2.88 o
  -8   3   6        4.20        5.94      2.75 o
  -7   3   6        0.70        2.67      2.80 o
  -6   3   6        3.84        1.98      2.51 o
  -5   3   6       22.91       22.83      2.93 o
  -4   3   6        3.43        4.42      3.10 o
  -3   3   6        1.24        4.79      3.03 o
  -2   3   6       40.77       40.37      3.21 o
  -1   3   6        2.14        4.38      3.04 o
   0   3   6       15.47       14.65      3.25 o
   1   3   6        0.04       -0.99      3.16 o
   2   3   6        9.95       11.88      3.19 o
   3   3   6        9.85       13.08      3.07 o
   4   3   6       34.83       34.35      3.16 o
   5   3   6        2.95        7.44      3.10 o
   6   3   6        0.01        1.89      3.12 o
   7   3   6        0.54       -0.09      3.97 o
   8   3   6      210.06      198.25     12.24 o
   9   3   6       13.02       12.40      3.45 o
  10   3   6       67.55       71.30      3.71 o
  11   3   6        3.59        5.74      3.29 o
  12   3   6        2.90        0.45      3.21 o
  13   3   6        0.74        3.07      3.22 o
  14   3   6        1.43       -0.63      3.29 o
  15   3   6        6.77        9.52      3.29 o
  16   3   6        2.06        2.42      3.37 o
  17   3   6        0.86        5.07      3.49 o
 -19   4   6       16.12       12.61      3.84 o
 -18   4   6        0.58        1.95      3.23 o
 -17   4   6       17.11       19.89      3.44 o
 -16   4   6        0.11        2.66      3.24 o
 -15   4   6        0.39        1.90      3.12 o
 -14   4   6        0.81        3.07      3.12 o
 -13   4   6        0.19        3.11      3.00 o
 -12   4   6       16.54       22.27      3.27 o
 -11   4   6        3.17        9.21      3.18 o
 -10   4   6        2.88        5.29      3.07 o
  -9   4   6        2.74        9.03      3.01 o
  -8   4   6        0.14        1.75      2.70 o
  -7   4   6        0.04        1.29      2.73 o
  -6   4   6        0.87        5.59      2.71 o
  -5   4   6        0.80       -0.62      2.64 o
  -4   4   6       20.43       16.28      2.74 o
  -3   4   6       21.22       24.37      2.67 o
  -2   4   6       44.19       38.28      3.03 o
  -1   4   6        3.22        1.92      2.90 o
   0   4   6        4.75        7.12      3.31 o
   1   4   6        4.92        1.67      3.29 o
   2   4   6        0.11        5.97      3.42 o
   3   4   6        1.16        4.49      3.22 o
   4   4   6        2.40        6.12      3.26 o
   5   4   6       43.99       42.61      5.80 o
   6   4   6        2.52        4.23      3.27 o
   7   4   6       26.61       20.25      3.56 o
   8   4   6        2.26        6.13      3.32 o
   9   4   6        1.90        3.42      3.36 o
  10   4   6        0.99        7.36      3.55 o
  11   4   6        0.00       -1.18      3.46 o
  12   4   6        3.16        4.31      3.40 o
  13   4   6        0.62        1.53      3.40 o
 -14   5   6       22.87       17.78      3.94 o
 -13   5   6        0.19        1.03      3.16 o
 -12   5   6        3.23        0.04      3.09 o
 -11   5   6        4.97        6.01      3.36 o
 -10   5   6        0.02        4.17      3.19 o
  -9   5   6        0.22        0.95      3.32 o
  -8   5   6        0.66        3.58      3.08 o
  -7   5   6        1.31        1.82      2.82 o
  -6   5   6        0.73        0.54      2.83 o
  -5   5   6        0.08       -0.26      3.07 o
  -4   5   6        2.47        1.94      3.23 o
  -3   5   6        0.17       -1.04      2.80 o
  -2   5   6        3.95        0.32      2.73 o
  -1   5   6        0.63        2.36      2.71 o
   0   5   6        2.67        2.05      2.77 o
   1   5   6        0.71        5.92      2.76 o
   2   5   6        0.24        2.81      2.98 o
   3   5   6        3.72        5.76      3.12 o
   4   5   6        9.35       10.34      3.07 o
   5   5   6        1.80        5.43      3.14 o
   6   5   6        0.36        0.51      3.03 o
   7   5   6        0.19       -2.01      3.10 o
   8   5   6       55.45       45.83      3.63 o
 -19   1   7        1.35        3.48      3.99 o
 -18   1   7        1.65       -0.36      4.18 o
 -17   1   7        4.04        6.77      3.71 o
 -16   1   7       30.32       30.99      3.24 o
 -15   1   7        2.49        1.36      3.21 o
 -14   1   7        0.34       -2.77      3.30 o
 -13   1   7       11.46       13.21      3.05 o
 -12   1   7        8.68        9.03      3.11 o
 -11   1   7        2.58        7.53      2.87 o
 -10   1   7        5.64        4.27      2.94 o
  -9   1   7        0.22        2.94      2.92 o
  -8   1   7        0.15        3.40      3.24 o
  -7   1   7       70.72       56.46      3.54 o
  -6   1   7        2.35        5.86      3.22 o
  -5   1   7      109.71       95.33      4.31 o
  -4   1   7        3.68        2.32      3.67 o
  -3   1   7        0.05        0.45      3.66 o
  -2   1   7       16.90       12.04      3.66 o
  -1   1   7        0.03       -0.19      4.45 o
   0   1   7       15.48       13.67      3.74 o
   1   1   7        6.49        7.66      3.93 o
   2   1   7        3.77        5.99      3.66 o
   3   1   7        3.43        1.02      3.62 o
   4   1   7        0.11       -1.38      3.68 o
   5   1   7        0.79        2.60      2.95 o
   6   1   7        2.01        6.82      3.29 o
   7   1   7        0.14        2.22      3.53 o
   8   1   7       25.10       23.61      3.45 o
   9   1   7       19.05       16.80      3.60 o
  10   1   7       12.05        7.57      3.40 o
  11   1   7        0.00        3.67      3.54 o
  12   1   7       11.24       14.50      3.43 o
 -17   2   7       42.69       41.43      4.42 o
 -16   2   7        1.11        0.64      3.40 o
 -15   2   7        0.20        2.05      3.35 o
 -14   2   7       18.34       17.25      3.52 o
 -13   2   7       12.06        6.90      3.30 o
 -12   2   7        6.67        4.65      3.45 o
 -11   2   7        0.84        2.48      3.42 o
 -10   2   7        2.96        4.45      2.95 o
  -9   2   7        0.31        1.41      2.95 o
  -8   2   7        0.00        3.59      3.10 o
  -7   2   7        1.10        2.39      2.94 o
  -6   2   7        0.04        3.02      3.27 o
  -5   2   7        0.05        4.30      3.55 o
  -4   2   7        1.75        4.84      3.37 o
  -3   2   7        0.40        0.76      3.28 o
  -2   2   7        1.53        3.18      3.23 o
  -1   2   7        1.21        4.08      3.21 o
   0   2   7        0.00       -0.34      3.28 o
   1   2   7        2.58        0.51      3.31 o
   2   2   7        1.25        2.34      3.46 o
   3   2   7        3.40        5.89      3.28 o
   4   2   7        3.66        5.61      3.33 o
   5   2   7        9.29       10.63      3.37 o
   6   2   7        1.15        5.54      3.42 o
   7   2   7       18.38       18.33      3.46 o
   8   2   7        0.02       -2.43      3.47 o
   9   2   7        2.91        4.82      3.62 o
  10   2   7        5.28        4.09      3.48 o
 -14   3   7        0.17        1.81      3.59 o
 -13   3   7        1.35        1.97      3.40 o
 -12   3   7        2.72        2.29      3.03 o
 -11   3   7        0.01        3.45      3.08 o
 -10   3   7        0.83        3.55      3.20 o
  -9   3   7        0.72        3.20      3.03 o
  -8   3   7        0.05        0.41      2.95 o
  -7   3   7       12.37       19.39      2.83 o
  -6   3   7        2.01        7.63      2.81 o
  -5   3   7        9.35        9.89      2.97 o
  -4   3   7        5.72        5.83      3.31 o
  -3   3   7        0.01        2.64      3.33 o
  -2   3   7        0.49        2.81      3.47 o
  -1   3   7        0.34        4.99      3.51 o
   0   3   7        0.00        2.13      3.34 o
   1   3   7        7.14        9.15      3.38 o
   2   3   7        0.03        0.44      3.41 o
   3   3   7        0.51        0.27      3.34 o
   4   3   7        7.94        6.18      3.45 o
   5   3   7        1.53        7.85      3.43 o
   6   3   7        2.57        4.16      3.46 o
   7   3   7        2.20        3.24      3.49 o
  -5   4   7        1.23        2.21      2.94 o
  -4   4   7        8.65       15.22      3.07 o
  -3   4   7        1.03        2.90      2.91 o
  -2   4   7        3.10        7.32      2.88 o
  -1   4   7        0.00        0.78      3.31 o
 
